# Supplementary material for: External validation of the PAR-Risk Score to assess potentially avoidable hospital readmission risk in internal medicine patients
Source: PLoS One. 2021 Nov 23;16(11):e0259864. doi: 10.1371/journal.pone.0259864 (PMC8610256; doi:10.1371/journal.pone.0259864)
Supplement: S1 Data — (CSV) [file pone.0259864.s008.csv]

FID	prev_admin	los	anemia	heart_fail	hypertens	myocard	ischemic	diabetes	cancer	metastasis	opioids	kalium	par	par_risk	sqlape	pred_risk	new_par_risk	fit	fit_round
2291136	0	1	0	0	1	0	0	0	0	0	1	0	9	medium	0	0.072	medium	0.05	0
2190386	0	1	0	0	1	0	0	0	0	0	0	0	6	medium	0	0.056	low	0.044	0
2296004	0	1	0	0	1	0	0	0	0	0	0	0	6	medium	0	0.056	low	0.044	0
2353490	0	1	1	0	0	0	1	0	0	0	0	0	10	medium	0	0.085	medium	0.052	0
2103638	0	1	1	0	1	0	0	0	1	0	0	0	12	high	0	0.094	medium	0.057	0
2197263	0	1	0	0	1	0	0	0	0	0	0	0	6	medium	1	0.056	low	0.044	0
2208983	1	0	0	0	1	0	0	0	0	0	0	0	11	high	0	0.094	medium	0.055	0
2224780	1	0	0	0	1	0	0	0	0	0	0	0	11	high	0	0.094	medium	0.055	0
2090818	0	1	0	0	0	0	0	0	0	0	0	0	3	medium	0	0.042	low	0.039	0
2122476	0	1	1	1	1	0	1	0	0	0	1	0	20	high	0	0.178	high	0.079	0
2216308	0	1	0	1	1	0	0	0	0	0	1	0	13	high	0	0.093	medium	0.059	0
2354946	0	1	1	0	1	0	0	0	0	0	1	0	11	high	0	0.089	medium	0.055	0
2313827	0	1	1	1	1	0	0	0	0	0	1	0	15	high	0	0.113	high	0.065	0
2061486	0	0	0	0	1	0	0	0	0	0	0	0	3	medium	0	0.043	low	0.039	0
2116832	0	0	0	0	0	0	0	0	0	0	0	0	0	low	0	0.033	low	0.034	0
2198896	0	1	0	0	0	0	0	0	1	1	1	0	16	high	0	0.139	high	0.067	0
2236450	0	1	0	0	1	0	0	0	0	0	0	0	6	medium	0	0.056	low	0.044	0
2229448	0	1	0	0	1	0	0	0	0	0	1	0	9	medium	0	0.072	medium	0.05	0
2171570	0	1	1	0	0	0	0	0	0	0	1	0	8	medium	0	0.068	medium	0.048	0
2132509	0	1	0	0	0	0	0	0	0	0	1	0	6	medium	0	0.055	low	0.044	0
2225256	0	1	1	1	0	0	0	0	0	0	1	0	12	high	0	0.087	medium	0.057	0
2350094	0	1	0	0	0	0	0	0	0	0	0	0	3	medium	0	0.042	low	0.039	0
2097694	0	1	1	1	1	0	1	1	0	0	1	0	29	high	1	0.327	high	0.114	0
2313529	0	1	0	1	1	0	0	0	0	0	1	0	13	high	0	0.093	medium	0.059	0
2322615	1	1	1	0	1	0	0	0	0	0	0	0	16	high	0	0.144	high	0.067	0
2107445	0	0	0	1	0	1	1	1	0	0	1	0	17	high	0	0.125	high	0.07	0
2287330	0	0	0	0	0	0	0	0	0	0	0	0	0	low	0	0.033	low	0.034	0
2327460	1	1	0	1	0	0	0	0	0	0	0	0	15	high	0	0.117	high	0.065	0
2065451	0	0	0	0	0	0	1	0	0	0	0	0	5	medium	0	0.054	low	0.042	0
2069704	0	1	0	0	0	0	0	0	0	0	0	0	3	medium	0	0.042	low	0.039	0
2320810	0	1	0	0	0	0	0	0	1	0	0	0	7	medium	0	0.058	medium	0.046	0
2197051	0	1	0	0	1	0	0	0	0	0	0	0	6	medium	0	0.056	low	0.044	0
2340018	0	1	0	0	1	0	0	0	0	0	0	0	6	medium	0	0.056	low	0.044	0
2203992	0	1	0	1	1	0	0	0	0	0	1	0	13	high	0	0.093	medium	0.059	0
2224539	0	1	1	1	0	0	0	0	1	0	0	0	13	high	0	0.092	medium	0.059	0
2152887	0	1	0	0	1	0	1	0	0	0	0	0	11	high	0	0.091	medium	0.055	0
2064624	0	1	1	0	1	0	0	0	1	1	1	0	21	high	1	0.212	high	0.083	0
2263885	0	1	0	1	1	0	0	0	0	0	0	0	10	medium	0	0.072	medium	0.052	0
2078722	0	0	0	0	1	0	0	0	0	0	0	0	3	medium	0	0.043	low	0.039	0
2176471	0	1	0	0	0	0	0	0	0	0	0	0	3	medium	0	0.042	low	0.039	0
2067304	0	0	0	0	0	0	0	0	1	1	0	0	10	medium	0	0.085	medium	0.052	0
2077307	1	0	1	0	0	0	0	0	1	1	0	0	20	high	0	0.211	high	0.079	0
2079715	1	0	0	0	0	0	0	0	1	1	0	0	18	high	0	0.177	high	0.073	0
2124667	1	0	0	0	0	0	0	0	0	0	0	0	8	medium	0	0.072	medium	0.048	0
2211951	0	1	0	0	0	0	0	0	1	1	1	0	16	high	0	0.139	high	0.067	0
2105984	0	1	0	0	1	0	0	0	0	0	0	0	6	medium	0	0.056	low	0.044	0
2148367	1	1	0	0	1	0	0	0	0	0	0	0	14	high	1	0.119	high	0.062	0
2153942	1	0	0	0	1	0	0	0	0	0	0	0	11	high	0	0.094	medium	0.055	0
2186928	1	1	0	0	0	0	0	0	0	0	1	0	14	high	0	0.118	high	0.062	0
2327564	0	1	0	0	1	0	0	0	0	0	1	0	9	medium	0	0.072	medium	0.05	0
2177706	0	0	0	0	0	0	0	0	0	0	0	0	0	low	0	0.033	low	0.034	0
2209803	0	1	0	1	1	0	0	0	0	0	1	0	13	high	0	0.093	medium	0.059	0
2061310	0	0	0	0	0	0	0	0	0	0	0	0	0	low	0	0.033	low	0.034	0
2141564	0	1	0	0	1	0	0	0	0	0	1	0	9	medium	1	0.072	medium	0.05	0
2149011	1	1	0	0	1	0	0	0	0	0	0	0	14	high	0	0.119	high	0.062	0
2159487	1	1	0	0	1	0	0	0	0	0	0	0	14	high	0	0.119	high	0.062	0
2334358	0	1	1	1	1	0	0	0	0	0	1	0	15	high	0	0.113	high	0.065	0
2090398	0	1	0	1	1	0	0	0	0	0	1	0	13	high	1	0.093	medium	0.059	0
2106585	0	1	0	0	0	0	0	0	0	0	1	0	6	medium	0	0.055	low	0.044	0
2075666	0	1	0	0	0	0	0	0	0	0	1	0	6	medium	0	0.055	low	0.044	0
2118094	1	1	1	0	0	0	0	0	0	0	0	0	13	high	0	0.112	medium	0.059	0
2237487	0	1	1	0	0	0	0	0	0	0	1	0	8	medium	0	0.068	medium	0.048	0
2354650	0	1	0	1	1	0	0	0	0	0	1	0	13	high	0	0.093	medium	0.059	0
2222453	0	1	0	0	1	0	1	0	0	0	0	0	11	high	0	0.091	medium	0.055	0
2111876	0	1	0	0	1	0	0	0	0	0	1	0	9	medium	0	0.072	medium	0.05	0
2142872	1	0	0	0	1	0	0	0	0	0	1	0	14	high	0	0.12	high	0.062	0
2175712	1	0	0	0	0	0	0	0	0	0	1	0	11	high	0	0.093	medium	0.055	0
2298464	0	0	0	0	0	0	0	0	0	0	1	0	3	medium	0	0.043	low	0.039	0
2333089	0	1	0	1	1	0	0	0	0	0	0	0	10	medium	0	0.072	medium	0.052	0
2200840	0	1	0	1	1	1	1	0	0	0	0	0	11	high	0	0.077	medium	0.055	0
2307899	0	1	0	1	1	1	1	0	0	0	0	0	11	high	0	0.077	medium	0.055	0
2184092	0	0	0	0	1	0	0	0	0	0	0	0	3	medium	0	0.043	low	0.039	0
2171404	0	1	0	0	1	0	0	0	0	0	0	0	6	medium	0	0.056	low	0.044	0
2260153	0	1	0	1	1	0	0	0	0	0	0	0	10	medium	0	0.072	medium	0.052	0
2163171	0	1	0	1	1	1	1	0	0	0	0	0	11	high	0	0.077	medium	0.055	0
2292609	0	1	1	1	1	0	0	0	0	0	0	0	12	high	0	0.088	medium	0.057	0
2355447	1	1	0	1	1	0	1	1	0	0	0	0	32	high	1	0.404	high	0.128	0
2083849	0	0	0	0	1	0	1	0	0	0	0	0	8	medium	0	0.071	medium	0.048	0
2275450	0	0	0	0	1	0	0	0	0	0	0	0	3	medium	0	0.043	low	0.039	0
2175296	0	0	0	0	0	0	1	0	0	0	0	0	5	medium	0	0.054	low	0.042	0
2098573	0	1	0	0	0	0	0	1	0	0	0	0	12	high	0	0.09	medium	0.057	0
2232138	0	1	0	0	1	0	0	0	0	0	0	0	6	medium	0	0.056	low	0.044	0
2147593	0	1	0	0	1	0	1	1	0	0	1	0	23	high	0	0.23	high	0.09	0
2321466	0	1	0	0	1	0	0	0	0	0	1	0	9	medium	0	0.072	medium	0.05	0
2320694	0	1	0	0	1	0	0	0	1	1	0	0	16	high	0	0.141	high	0.067	0
2337981	1	1	1	0	1	0	0	0	1	1	0	0	26	high	0	0.319	high	0.101	0
2236034	0	0	0	0	1	0	0	0	0	0	0	0	3	medium	0	0.043	low	0.039	0
2228539	0	1	0	1	1	0	1	1	0	0	0	0	24	high	0	0.228	high	0.093	0
2253974	1	1	0	0	1	0	1	1	0	0	0	0	28	high	0	0.341	high	0.109	0
2249760	0	0	0	0	0	0	0	0	0	0	0	0	0	low	0	0.033	low	0.034	0
2186084	0	0	0	0	0	0	0	0	0	0	0	0	0	low	0	0.033	low	0.034	0
2144373	0	1	0	1	0	0	1	0	0	0	0	0	12	high	0	0.089	medium	0.057	0
2199031	1	1	1	0	0	0	1	0	0	0	0	0	18	high	0	0.177	high	0.073	0
2334059	0	1	0	1	0	0	1	0	0	0	1	0	15	high	0	0.115	high	0.065	0
2088578	0	0	0	0	1	0	1	0	1	1	0	0	18	high	0	0.175	high	0.073	0
2191947	0	1	1	0	1	0	1	0	1	1	0	0	23	high	0	0.257	high	0.09	0
2278672	0	1	0	0	0	0	0	0	1	1	0	0	13	high	0	0.109	medium	0.059	0
2220876	0	1	0	0	1	0	1	0	0	0	0	0	11	high	0	0.091	medium	0.055	0
2278699	0	0	0	0	1	0	0	0	0	0	0	0	3	medium	0	0.043	low	0.039	0
2285915	0	0	0	0	0	0	0	0	0	0	1	0	3	medium	0	0.043	low	0.039	0
2316197	0	1	0	0	1	0	0	0	0	0	0	0	6	medium	0	0.056	low	0.044	0
2191955	0	1	1	0	0	0	0	0	0	0	0	0	5	medium	0	0.052	low	0.042	0
2092762	0	1	0	0	1	0	0	0	0	0	0	0	6	medium	0	0.056	low	0.044	0
2157431	0	1	0	1	1	1	1	0	0	0	0	0	11	high	0	0.077	medium	0.055	0
2348732	0	1	0	1	1	1	0	0	0	0	0	0	6	medium	0	0.047	low	0.044	0
2165935	0	1	1	0	1	0	0	0	1	1	1	0	21	high	0	0.212	high	0.083	0
2103228	0	1	0	1	1	0	0	0	0	0	0	0	10	medium	0	0.072	medium	0.052	0
2174862	1	1	0	1	1	0	0	0	0	0	0	0	18	high	0	0.151	high	0.073	0
2262940	0	0	0	0	1	0	0	0	0	0	1	0	6	medium	0	0.056	low	0.044	0
2161416	0	1	0	0	1	0	0	1	0	0	0	0	15	high	0	0.117	high	0.065	0
2278789	0	1	0	0	0	0	0	0	0	0	1	0	6	medium	0	0.055	low	0.044	0
2098375	0	0	0	0	1	0	0	0	0	0	0	0	3	medium	0	0.043	low	0.039	0
2239528	0	0	0	0	1	0	0	0	0	0	0	0	3	medium	0	0.043	low	0.039	0
2331719	0	0	0	0	1	0	1	0	0	0	0	0	8	medium	0	0.071	medium	0.048	0
2096164	0	0	0	0	0	0	0	0	0	0	0	0	0	low	0	0.033	low	0.034	0
2111478	0	1	0	1	1	0	0	0	0	0	0	0	10	medium	0	0.072	medium	0.052	0
2291331	0	1	1	0	1	0	0	0	0	0	1	0	11	high	0	0.089	medium	0.055	0
2344004	1	1	1	0	1	0	0	0	0	0	0	0	16	high	0	0.144	high	0.067	0
2303040	0	1	0	1	1	0	1	0	0	0	0	0	15	high	0	0.116	high	0.065	0
2341609	1	0	0	0	1	0	1	0	0	0	0	0	16	high	0	0.149	high	0.067	0
2175191	0	1	0	0	1	0	0	0	0	0	0	0	6	medium	0	0.056	low	0.044	0
2326453	0	0	0	0	1	0	1	0	0	0	0	0	8	medium	0	0.071	medium	0.048	0
2099791	0	1	1	1	1	0	0	0	0	0	0	0	12	high	0	0.088	medium	0.057	0
2229404	0	1	1	1	1	0	0	0	0	0	0	0	12	high	0	0.088	medium	0.057	0
2064210	1	1	1	0	1	0	0	0	0	0	0	0	16	high	0	0.144	high	0.067	0
2296663	0	1	0	0	1	0	0	0	1	0	0	0	10	medium	0	0.077	medium	0.052	0
2131193	0	1	0	1	1	0	0	1	0	0	0	0	19	high	0	0.148	high	0.076	0
2201036	1	1	1	0	1	0	0	1	0	0	0	0	25	high	0	0.275	high	0.097	0
2327760	0	1	0	0	1	0	0	1	0	0	0	0	15	high	1	0.117	high	0.065	0
2357970	1	1	0	0	1	0	0	1	0	0	0	0	23	high	0	0.233	high	0.09	0
2085988	0	0	0	0	1	0	1	0	0	0	0	0	8	medium	0	0.071	medium	0.048	0
2258249	0	0	0	0	1	0	1	0	0	0	0	0	8	medium	0	0.071	medium	0.048	0
2264728	0	1	0	1	1	0	0	0	0	0	1	0	13	high	0	0.093	medium	0.059	0
2322046	1	0	0	0	1	0	0	0	0	0	1	0	14	high	0	0.12	high	0.062	0
2192205	0	1	1	0	0	0	0	0	0	1	1	0	14	high	0	0.126	high	0.062	0
2357912	0	1	0	0	1	0	1	0	0	0	1	0	14	high	1	0.117	high	0.062	0
2257253	0	0	0	0	0	0	0	0	0	0	0	0	0	low	0	0.033	low	0.034	0
2141712	0	1	0	1	1	0	0	1	0	0	1	0	22	high	1	0.187	high	0.086	0
2169370	1	1	1	1	1	0	0	1	0	0	0	0	29	high	0	0.332	high	0.114	0
2144591	0	1	0	0	1	0	1	1	0	0	1	0	23	high	1	0.23	high	0.09	0
2160874	1	1	0	0	0	0	1	1	0	0	1	1	32	high	0	0.409	high	0.128	0
2239648	0	0	0	0	1	0	0	0	0	0	0	0	3	medium	0	0.043	low	0.039	0
2270920	1	1	0	0	1	0	0	0	0	0	0	0	14	high	0	0.119	high	0.062	0
2321201	1	1	0	0	1	0	0	0	0	0	0	0	14	high	0	0.119	high	0.062	0
2251156	0	0	0	0	1	0	0	0	0	0	0	0	3	medium	1	0.043	low	0.039	0
2262160	1	1	0	0	1	0	0	0	1	0	0	0	18	high	0	0.16	high	0.073	0
2060295	0	0	0	0	1	0	1	0	0	0	0	0	8	medium	0	0.071	medium	0.048	0
2165822	0	1	0	0	1	0	0	0	0	0	0	0	6	medium	0	0.056	low	0.044	0
2217359	0	1	0	0	0	0	0	0	0	0	0	0	3	medium	0	0.042	low	0.039	0
2320732	0	1	0	0	0	0	0	0	0	0	0	0	3	medium	0	0.042	low	0.039	0
2228682	0	1	0	0	1	0	0	0	0	0	0	0	6	medium	0	0.056	low	0.044	0
2090442	0	1	0	0	0	0	1	0	0	0	0	0	8	medium	0	0.07	medium	0.048	0
2311321	0	1	0	0	0	0	1	0	0	0	0	0	8	medium	0	0.07	medium	0.048	0
2322034	0	1	0	0	1	0	1	0	0	0	1	0	14	high	0	0.117	high	0.062	0
2319493	0	1	1	0	0	0	0	0	1	1	0	0	15	high	0	0.132	high	0.065	0
2097777	0	1	0	0	0	0	0	0	0	0	0	0	3	medium	0	0.042	low	0.039	0
2154465	1	1	0	0	1	1	1	0	0	0	0	0	15	high	0	0.128	high	0.065	0
2175468	1	0	0	0	1	0	1	0	0	0	0	0	16	high	1	0.149	high	0.067	0
2180416	1	1	1	1	1	0	0	0	0	0	1	0	23	high	0	0.226	high	0.09	0
2120869	0	0	0	1	1	0	0	0	0	0	0	0	7	medium	1	0.056	medium	0.046	0
2232916	0	1	0	0	1	0	0	0	0	0	1	0	9	medium	1	0.072	medium	0.05	0
2211836	0	1	0	0	1	0	0	0	0	0	1	0	9	medium	0	0.072	medium	0.05	0
2184472	0	1	1	1	1	0	0	0	0	0	0	0	12	high	0	0.088	medium	0.057	0
2260436	1	0	1	0	1	0	0	0	0	0	0	0	13	high	0	0.114	medium	0.059	0
2054691	0	1	0	0	1	0	1	0	0	0	0	0	11	high	0	0.091	medium	0.055	0
2236005	0	1	0	0	0	0	0	0	0	0	1	0	6	medium	0	0.055	low	0.044	0
2063000	1	1	1	0	1	0	1	1	0	0	1	0	33	high	0	0.46	high	0.133	0
2067159	1	1	0	1	1	0	1	1	0	0	0	0	32	high	0	0.404	high	0.128	0
2153889	0	1	0	0	1	0	1	1	0	0	0	0	20	high	0	0.184	high	0.079	0
2325196	0	0	1	0	1	0	1	0	0	0	0	0	10	medium	1	0.087	medium	0.052	0
2209436	0	0	0	0	1	0	0	0	1	0	0	0	7	medium	0	0.06	medium	0.046	0
2215213	1	1	0	1	1	0	0	0	0	0	0	0	18	high	0	0.151	high	0.073	0
2163558	0	1	0	0	1	0	0	0	0	0	1	0	9	medium	0	0.072	medium	0.05	0
2282987	0	1	0	0	1	0	1	0	0	0	0	0	11	high	0	0.091	medium	0.055	0
2066943	0	1	0	0	0	0	0	0	0	0	1	0	6	medium	0	0.055	low	0.044	0
2275178	0	1	1	1	1	0	0	0	0	0	0	0	12	high	0	0.088	medium	0.057	0
2115121	0	0	0	0	1	0	0	0	0	0	0	0	3	medium	0	0.043	low	0.039	0
2077254	0	1	0	0	0	0	0	0	0	0	0	0	3	medium	0	0.042	low	0.039	0
2056566	1	1	0	0	1	0	0	0	0	0	0	0	14	high	0	0.119	high	0.062	0
2296254	0	1	0	0	1	0	0	0	0	0	0	0	6	medium	0	0.056	low	0.044	0
2181832	0	1	1	0	1	0	1	0	0	0	1	0	16	high	0	0.142	high	0.067	0
2266052	0	0	0	0	1	0	1	0	0	0	0	0	8	medium	1	0.071	medium	0.048	0
2276200	0	1	1	1	1	0	0	0	0	0	0	0	12	high	0	0.088	medium	0.057	0
2207889	0	1	0	0	1	0	0	0	0	0	1	0	9	medium	0	0.072	medium	0.05	0
2221558	1	1	0	0	1	0	0	0	0	0	1	0	17	high	0	0.152	high	0.07	0
2206701	0	1	0	0	1	0	0	0	0	0	1	0	9	medium	0	0.072	medium	0.05	0
2210984	0	0	0	0	1	0	0	0	0	0	0	0	3	medium	0	0.043	low	0.039	0
2278429	0	1	0	0	1	0	0	0	0	0	0	0	6	medium	0	0.056	low	0.044	0
2111864	0	1	1	1	1	0	1	0	0	0	0	0	17	high	0	0.141	high	0.07	0
2140413	1	1	1	1	1	0	0	1	0	0	1	0	32	high	0	0.397	high	0.128	0
2313434	0	1	0	1	1	0	1	1	0	0	0	0	24	high	0	0.228	high	0.093	0
2080169	1	1	0	0	0	0	0	0	0	0	0	0	11	high	0	0.092	medium	0.055	0
2214199	0	1	0	0	0	0	0	0	0	0	0	0	3	medium	0	0.042	low	0.039	0
2231921	0	0	1	0	1	0	0	0	1	1	1	0	18	high	0	0.171	high	0.073	0
2125805	0	1	0	1	1	0	0	0	0	0	0	0	10	medium	0	0.072	medium	0.052	0
2189733	0	1	0	0	1	0	0	0	0	0	0	0	6	medium	0	0.056	low	0.044	0
2312362	0	1	0	0	0	0	0	0	0	0	1	0	6	medium	0	0.055	low	0.044	0
2178428	0	1	0	0	1	0	0	0	0	0	1	0	9	medium	0	0.072	medium	0.05	0
2256803	0	1	0	1	0	0	0	0	0	0	0	0	7	medium	0	0.055	medium	0.046	0
2078975	0	1	0	0	1	0	0	0	0	0	0	0	6	medium	0	0.056	low	0.044	0
2192460	0	1	0	0	1	0	0	0	0	0	0	0	6	medium	0	0.056	low	0.044	0
2328160	0	1	0	0	1	0	1	0	0	0	1	0	14	high	0	0.117	high	0.062	0
2267489	0	1	0	1	1	0	0	0	0	0	0	0	10	medium	0	0.072	medium	0.052	0
2339171	1	1	0	0	0	0	1	0	0	0	0	0	16	high	0	0.147	high	0.067	0
2272032	0	1	0	1	0	0	1	0	0	0	1	0	15	high	0	0.115	high	0.065	0
2179135	0	1	0	0	1	0	0	0	0	0	1	0	9	medium	0	0.072	medium	0.05	0
2188158	0	1	1	0	0	0	0	0	0	0	0	0	5	medium	0	0.052	low	0.042	0
2262873	1	1	1	1	0	0	0	0	0	0	0	0	17	high	0	0.142	high	0.07	0
2133469	0	0	0	0	1	0	1	0	0	0	0	0	8	medium	0	0.071	medium	0.048	0
2171493	0	1	0	0	1	0	0	0	0	0	0	0	6	medium	0	0.056	low	0.044	0
2269325	0	0	0	0	1	0	0	0	0	0	0	0	3	medium	0	0.043	low	0.039	0
2282356	0	0	0	0	1	0	0	0	0	0	0	0	3	medium	0	0.043	low	0.039	0
2145090	0	0	0	0	1	0	1	0	0	0	0	0	8	medium	0	0.071	medium	0.048	0
2229930	0	1	0	1	1	1	1	0	0	0	0	0	11	high	0	0.077	medium	0.055	0
2204631	0	1	0	0	1	0	0	0	0	0	0	0	6	medium	0	0.056	low	0.044	0
2089776	0	1	0	0	1	0	0	0	0	0	0	0	6	medium	0	0.056	low	0.044	0
2154453	0	1	0	0	1	1	1	0	0	0	0	0	7	medium	0	0.06	medium	0.046	0
2246977	0	0	0	0	0	0	0	0	1	1	0	0	10	medium	0	0.085	medium	0.052	0
2159696	0	1	0	0	0	0	1	0	0	0	0	0	8	medium	0	0.07	medium	0.048	0
2206924	0	0	0	0	1	0	0	0	0	0	1	0	6	medium	0	0.056	low	0.044	0
2226612	0	1	0	0	0	0	0	0	0	0	0	0	3	medium	0	0.042	low	0.039	0
2087032	0	1	0	0	1	0	0	0	0	0	0	0	6	medium	0	0.056	low	0.044	0
2058022	0	1	1	1	1	0	1	0	0	0	0	0	17	high	0	0.141	high	0.07	0
2350544	0	1	0	0	1	0	0	1	0	0	1	0	18	high	0	0.149	high	0.073	0
2340487	0	1	1	0	1	0	0	0	1	1	0	0	18	high	0	0.169	high	0.073	0
2133400	0	1	0	1	1	0	1	1	0	0	0	0	24	high	0	0.228	high	0.093	0
2187826	1	1	0	1	1	0	1	1	0	0	0	0	32	high	0	0.404	high	0.128	0
2223393	1	1	0	1	1	0	1	1	0	0	0	0	32	high	0	0.404	high	0.128	0
2272392	1	1	0	0	1	0	1	1	0	0	0	0	28	high	0	0.341	high	0.109	0
2315970	1	1	0	1	1	0	1	1	0	0	0	0	32	high	0	0.404	high	0.128	0
2346223	1	1	0	1	1	0	1	1	0	0	0	0	32	high	0	0.404	high	0.128	0
2067832	0	1	0	0	1	0	0	0	0	0	0	0	6	medium	0	0.056	low	0.044	0
2185088	0	1	0	1	1	0	0	1	0	0	1	0	22	high	0	0.187	high	0.086	0
2203355	1	1	0	1	1	0	1	1	0	0	1	0	35	high	0	0.473	high	0.143	0
2118993	0	1	0	1	0	0	0	0	0	0	0	0	7	medium	0	0.055	medium	0.046	0
2158560	1	1	0	0	0	0	0	0	0	0	1	0	14	high	0	0.118	high	0.062	0
2286266	0	0	0	0	1	0	0	0	0	0	0	0	3	medium	0	0.043	low	0.039	0
2351120	1	0	0	0	1	0	0	1	0	0	0	0	20	high	0	0.188	high	0.079	0
2116018	0	1	0	1	1	0	0	0	0	0	1	0	13	high	0	0.093	medium	0.059	0
2189131	1	1	0	1	1	0	0	0	0	0	1	0	21	high	0	0.19	high	0.083	0
2117265	0	1	0	0	0	1	1	0	0	0	0	0	4	medium	0	0.046	low	0.041	0
2229250	0	1	1	1	1	0	0	1	0	0	0	0	21	high	0	0.178	high	0.083	0
2310299	0	1	1	0	1	0	1	0	1	1	1	0	26	high	0	0.314	high	0.101	0
2175247	0	0	0	0	0	0	0	0	0	1	0	0	6	medium	0	0.062	low	0.044	0
2280892	0	1	0	0	0	0	0	0	0	1	1	0	12	high	0	0.103	medium	0.057	0
2204383	0	0	0	0	0	0	1	0	0	0	0	0	5	medium	0	0.054	low	0.042	0
2080636	1	1	0	1	1	0	1	1	0	0	0	0	32	high	0	0.404	high	0.128	0
2163290	0	1	0	1	1	0	1	1	0	0	0	0	24	high	1	0.228	high	0.093	0
2168523	1	1	1	0	1	0	1	1	0	0	1	0	33	high	0	0.46	high	0.133	0
2231032	0	1	0	0	0	0	0	0	0	0	0	0	3	medium	0	0.042	low	0.039	0
2159213	0	0	0	0	1	0	0	0	0	0	0	0	3	medium	0	0.043	low	0.039	0
2241214	0	1	0	1	1	0	0	0	0	0	0	0	10	medium	0	0.072	medium	0.052	0
2298418	1	0	0	0	1	0	0	0	0	0	0	0	11	high	0	0.094	medium	0.055	0
2359702	1	1	0	0	1	0	0	0	0	0	0	0	14	high	0	0.119	high	0.062	0
2154504	0	1	0	1	1	0	1	0	0	0	0	0	15	high	0	0.116	high	0.065	0
2309905	0	0	0	1	1	0	1	0	0	0	0	0	12	high	0	0.091	medium	0.057	0
2065863	0	1	0	0	1	0	1	0	0	0	0	0	11	high	0	0.091	medium	0.055	0
2360362	0	1	1	0	0	0	0	1	0	0	0	0	14	high	0	0.11	high	0.062	0
2161771	0	1	1	0	1	0	1	0	0	0	0	0	13	high	0	0.111	medium	0.059	0
2319009	0	1	0	0	1	0	0	0	0	0	0	0	6	medium	0	0.056	low	0.044	0
2349059	0	1	0	0	1	0	0	0	0	0	0	0	6	medium	0	0.056	low	0.044	0
2304636	0	1	0	0	0	0	0	0	1	0	0	0	7	medium	0	0.058	medium	0.046	0
2055517	0	1	0	0	1	0	0	0	0	0	0	0	6	medium	0	0.056	low	0.044	0
2131266	0	0	0	0	0	0	0	0	0	0	0	0	0	low	0	0.033	low	0.034	0
2203803	0	0	0	0	1	0	0	0	0	0	0	0	3	medium	0	0.043	low	0.039	0
2217278	0	1	0	0	1	0	0	0	0	0	0	0	6	medium	0	0.056	low	0.044	0
2254728	0	1	0	0	1	0	0	0	0	0	0	0	6	medium	0	0.056	low	0.044	0
2168107	0	1	0	0	1	0	0	0	0	0	0	0	6	medium	0	0.056	low	0.044	0
2129271	0	1	0	0	0	0	0	0	0	0	0	0	3	medium	0	0.042	low	0.039	0
2084646	0	1	0	0	0	0	0	0	0	0	0	0	3	medium	0	0.042	low	0.039	0
2122252	0	0	0	0	1	0	0	0	0	0	0	0	3	medium	0	0.043	low	0.039	0
2084997	0	0	0	0	1	0	1	0	0	0	0	0	8	medium	0	0.071	medium	0.048	0
2056572	0	0	0	0	1	0	0	0	0	0	0	0	3	medium	0	0.043	low	0.039	0
2081460	0	1	0	0	1	0	0	0	0	0	0	0	6	medium	0	0.056	low	0.044	0
2326851	0	1	0	0	1	0	0	0	0	0	0	0	6	medium	0	0.056	low	0.044	0
2179577	0	1	1	0	1	0	0	0	0	0	0	0	8	medium	0	0.068	medium	0.048	0
2215286	0	0	1	0	1	0	0	0	0	0	0	0	5	medium	0	0.053	low	0.042	0
2151513	0	0	0	0	1	0	0	0	0	0	0	0	3	medium	0	0.043	low	0.039	0
2346177	0	1	0	0	1	0	0	0	0	0	0	0	6	medium	0	0.056	low	0.044	0
2327446	0	0	0	0	1	0	1	0	0	0	0	0	8	medium	0	0.071	medium	0.048	0
2104378	0	1	0	1	1	0	0	0	0	0	0	0	10	medium	0	0.072	medium	0.052	0
2299874	0	1	0	0	1	1	1	0	0	0	0	0	7	medium	0	0.06	medium	0.046	0
2141123	0	1	0	0	1	0	0	0	0	0	1	0	9	medium	1	0.072	medium	0.05	0
2156958	1	1	0	1	1	1	1	0	0	0	0	0	19	high	0	0.161	high	0.076	0
2275264	0	1	0	0	1	0	1	0	0	0	0	0	11	high	0	0.091	medium	0.055	0
2165393	0	1	1	1	0	0	1	0	0	0	1	0	17	high	0	0.139	high	0.07	0
2109391	0	1	1	0	1	0	0	0	1	1	1	0	21	high	0	0.212	high	0.083	0
2124390	0	1	1	0	0	0	0	0	0	0	0	0	5	medium	0	0.052	low	0.042	0
2144202	0	1	1	1	1	0	0	1	0	0	1	0	24	high	0	0.223	high	0.093	0
2100520	0	1	0	0	0	0	0	0	0	0	0	0	3	medium	0	0.042	low	0.039	0
2112420	1	0	0	0	0	0	0	0	0	0	0	0	8	medium	0	0.072	medium	0.048	0
2139161	1	1	1	0	0	1	1	0	0	0	1	0	17	high	0	0.153	high	0.07	0
2289783	0	1	0	0	0	0	0	0	0	0	0	0	3	medium	0	0.042	low	0.039	0
2152685	0	1	0	0	1	0	0	0	0	0	0	0	6	medium	0	0.056	low	0.044	0
2323214	0	0	0	1	0	1	1	0	0	0	0	0	5	medium	0	0.046	low	0.042	0
2156013	0	0	0	0	1	0	0	0	0	0	0	0	3	medium	0	0.043	low	0.039	0
2265913	0	1	0	0	1	0	0	0	0	0	0	0	6	medium	0	0.056	low	0.044	0
2265855	0	1	0	0	1	0	0	0	0	0	0	0	6	medium	0	0.056	low	0.044	0
2099081	0	0	0	0	0	0	0	0	0	0	0	0	0	low	0	0.033	low	0.034	0
2106994	1	1	0	1	0	0	0	0	0	0	1	0	18	high	0	0.149	high	0.073	0
2160629	1	1	0	0	0	0	0	0	0	0	1	0	14	high	1	0.118	high	0.062	0
2173024	1	1	0	0	0	0	0	0	0	0	1	0	14	high	0	0.118	high	0.062	0
2184872	1	1	0	0	0	0	0	0	0	0	0	0	11	high	0	0.092	medium	0.055	0
2092567	0	1	0	0	0	0	0	0	0	0	0	0	3	medium	0	0.042	low	0.039	0
2227531	0	1	0	0	1	0	1	0	0	0	1	0	14	high	0	0.117	high	0.062	0
2316958	0	0	0	0	1	0	1	0	0	0	0	0	8	medium	0	0.071	medium	0.048	0
2226088	0	0	0	0	1	0	0	0	0	0	0	0	3	medium	0	0.043	low	0.039	0
2316661	0	1	0	0	0	0	0	0	0	0	0	0	3	medium	0	0.042	low	0.039	0
2085374	1	1	0	1	1	0	1	1	0	0	0	0	32	high	0	0.404	high	0.128	0
2143862	0	1	0	0	1	0	0	0	0	0	0	0	6	medium	0	0.056	low	0.044	0
2200248	0	1	0	1	1	0	0	0	0	0	0	0	10	medium	0	0.072	medium	0.052	0
2262755	1	1	1	0	1	0	0	0	0	0	1	0	19	high	0	0.182	high	0.076	0
2184492	0	1	1	0	1	0	1	0	0	0	0	0	13	high	0	0.111	medium	0.059	0
2252487	1	0	0	0	1	0	1	0	0	0	0	0	16	high	1	0.149	high	0.067	0
2255847	1	0	1	0	0	0	0	0	0	0	0	0	10	medium	0	0.088	medium	0.052	0
2269324	1	0	0	0	1	0	1	0	0	0	0	0	16	high	0	0.149	high	0.067	0
2249069	0	0	0	0	1	0	0	0	0	0	0	0	3	medium	0	0.043	low	0.039	0
2112741	0	1	0	0	1	0	0	0	0	1	1	0	15	high	0	0.134	high	0.065	0
2128004	1	1	1	1	1	0	0	0	0	1	1	0	29	high	0	0.366	high	0.114	0
2188945	1	1	1	1	1	0	0	0	0	1	1	0	29	high	0	0.366	high	0.114	0
2209462	1	1	0	1	1	0	0	0	0	1	1	0	27	high	0	0.316	high	0.105	0
2262441	0	1	0	0	0	0	1	0	0	0	0	0	8	medium	0	0.07	medium	0.048	0
2269837	0	1	0	1	1	0	1	0	0	0	0	0	15	high	0	0.116	high	0.065	0
2301234	0	1	0	0	0	0	0	0	0	0	0	0	3	medium	0	0.042	low	0.039	0
2088995	1	1	0	0	0	0	0	0	0	0	1	0	14	high	0	0.118	high	0.062	0
2214977	0	1	0	0	0	0	0	0	0	0	0	0	3	medium	1	0.042	low	0.039	0
2225031	1	1	0	0	0	0	0	0	0	0	1	0	14	high	0	0.118	high	0.062	0
2079149	0	1	0	0	1	0	0	0	0	0	0	0	6	medium	0	0.056	low	0.044	0
2278459	0	1	0	0	0	0	0	0	0	0	1	0	6	medium	0	0.055	low	0.044	0
2185323	0	1	0	0	0	0	0	0	0	0	0	0	3	medium	0	0.042	low	0.039	0
2276633	0	0	0	0	0	0	0	0	0	0	0	0	0	low	0	0.033	low	0.034	0
2069224	0	0	0	0	0	0	1	0	0	0	0	0	5	medium	0	0.054	low	0.042	0
2320417	0	0	0	0	1	0	0	0	0	0	0	0	3	medium	0	0.043	low	0.039	0
2093814	0	1	0	0	1	0	0	0	0	0	0	0	6	medium	0	0.056	low	0.044	0
2342893	0	1	0	0	1	0	0	0	0	0	0	0	6	medium	0	0.056	low	0.044	0
2359651	1	1	0	0	1	0	0	0	0	0	0	0	14	high	0	0.119	high	0.062	0
2347309	0	1	0	1	0	0	0	0	0	0	1	0	10	medium	0	0.071	medium	0.052	0
2350223	0	0	0	0	1	0	0	0	0	0	0	0	3	medium	0	0.043	low	0.039	0
2234419	0	1	0	0	1	0	0	0	0	0	1	0	9	medium	0	0.072	medium	0.05	0
2331461	0	1	0	0	1	0	0	0	1	1	0	0	16	high	0	0.141	high	0.067	0
2096155	0	1	0	0	1	0	0	0	1	0	1	0	13	high	0	0.099	medium	0.059	0
2178280	0	1	1	0	1	0	0	0	1	1	1	0	21	high	0	0.212	high	0.083	0
2077193	0	0	0	0	1	0	1	0	0	0	0	0	8	medium	0	0.071	medium	0.048	0
2145902	1	1	1	0	1	0	1	0	0	0	0	0	21	high	0	0.223	high	0.083	0
2284721	0	1	0	0	1	0	0	0	0	0	0	0	6	medium	0	0.056	low	0.044	0
2195642	0	1	0	0	1	0	0	0	0	0	1	0	9	medium	0	0.072	medium	0.05	0
2337444	0	1	0	0	1	0	0	0	0	0	0	0	6	medium	0	0.056	low	0.044	0
2177235	0	1	0	0	1	0	1	0	0	0	1	0	14	high	0	0.117	high	0.062	0
2242595	0	1	0	0	0	0	0	0	0	0	0	0	3	medium	0	0.042	low	0.039	0
2333773	0	1	1	0	0	0	0	0	0	0	0	0	5	medium	0	0.052	low	0.042	0
2262026	0	0	0	0	0	0	0	0	0	0	0	0	0	low	0	0.033	low	0.034	0
2121732	0	1	0	0	0	0	0	0	0	0	0	0	3	medium	0	0.042	low	0.039	0
2068262	0	1	0	0	1	0	1	1	0	0	0	0	20	high	0	0.184	high	0.079	0
2134255	0	1	0	0	1	0	0	0	0	0	0	0	6	medium	0	0.056	low	0.044	0
2095748	0	1	0	0	1	0	1	1	0	0	1	0	23	high	0	0.23	high	0.09	0
2102282	0	1	1	1	1	0	0	0	0	0	1	0	15	high	0	0.113	high	0.065	0
2221488	0	0	0	0	0	0	0	0	0	0	0	0	0	low	0	0.033	low	0.034	0
2256551	1	1	0	1	1	0	0	0	0	0	0	0	18	high	0	0.151	high	0.073	0
2342849	0	1	0	0	1	0	0	0	0	0	1	0	9	medium	0	0.072	medium	0.05	0
2241667	0	1	0	0	1	0	1	0	0	0	0	0	11	high	0	0.091	medium	0.055	0
2297459	0	1	1	1	0	0	0	0	0	0	0	0	9	medium	0	0.067	medium	0.05	0
2151896	0	1	0	0	1	1	1	0	0	0	0	0	7	medium	0	0.06	medium	0.046	0
2103920	0	1	1	0	1	0	0	0	0	0	1	0	11	high	0	0.089	medium	0.055	0
2231708	0	1	0	0	1	0	0	0	0	0	0	0	6	medium	0	0.056	low	0.044	0
2121839	0	1	0	0	0	0	0	0	1	0	0	0	7	medium	0	0.058	medium	0.046	0
2361435	0	0	0	0	1	0	1	0	0	0	0	0	8	medium	0	0.071	medium	0.048	0
2100590	0	1	0	0	0	0	0	0	0	0	1	0	6	medium	1	0.055	low	0.044	0
2335312	0	1	0	0	0	0	0	0	0	0	1	0	6	medium	0	0.055	low	0.044	0
2052269	0	0	0	0	1	0	1	0	0	0	0	0	8	medium	0	0.071	medium	0.048	0
2229425	0	1	0	0	0	0	0	1	0	0	0	0	12	high	0	0.09	medium	0.057	0
2248279	1	1	1	0	1	0	0	1	0	0	1	0	28	high	0	0.334	high	0.109	0
2278239	1	1	0	0	1	0	0	0	0	0	1	0	17	high	1	0.152	high	0.07	0
2292768	1	1	0	0	1	0	0	1	0	0	1	0	26	high	0	0.287	high	0.101	0
2072771	0	1	0	0	1	0	0	0	0	0	0	0	6	medium	0	0.056	low	0.044	0
2133551	0	1	0	1	1	0	0	0	0	0	0	0	10	medium	0	0.072	medium	0.052	0
2285203	0	1	0	1	1	0	0	0	0	0	0	0	10	medium	0	0.072	medium	0.052	0
2137280	0	1	0	0	0	0	0	0	0	0	0	0	3	medium	0	0.042	low	0.039	0
2170551	1	1	0	0	0	0	0	0	0	0	0	0	11	high	0	0.092	medium	0.055	0
2147198	0	0	0	0	1	0	0	0	0	0	0	0	3	medium	0	0.043	low	0.039	0
2241021	0	0	0	0	1	0	1	0	0	0	1	0	11	high	0	0.092	medium	0.055	0
2184121	0	0	0	0	1	0	0	0	0	0	0	0	3	medium	0	0.043	low	0.039	0
2148483	0	1	0	0	1	0	1	0	0	0	0	0	11	high	0	0.091	medium	0.055	0
2180207	1	1	0	1	1	0	1	0	0	0	0	0	23	high	0	0.231	high	0.09	0
2207425	1	1	0	1	1	0	1	0	0	0	1	0	26	high	0	0.285	high	0.101	0
2245074	1	1	0	0	1	0	1	0	0	0	0	0	19	high	1	0.187	high	0.076	0
2251739	1	1	0	1	1	0	1	0	0	0	0	0	23	high	0	0.231	high	0.09	0
2086775	0	1	0	0	1	0	0	0	0	0	0	0	6	medium	0	0.056	low	0.044	0
2279294	0	1	0	0	1	1	1	0	0	0	1	0	10	medium	0	0.078	medium	0.052	0
2226413	0	1	0	0	1	0	1	0	0	0	0	0	11	high	0	0.091	medium	0.055	0
2063400	0	1	0	0	1	0	0	0	1	0	0	0	10	medium	0	0.077	medium	0.052	0
2233966	0	1	0	1	1	0	0	0	0	0	0	0	10	medium	0	0.072	medium	0.052	0
2319438	0	1	0	1	1	0	0	0	0	0	0	0	10	medium	0	0.072	medium	0.052	0
2137170	0	1	0	0	1	0	0	0	0	0	0	0	6	medium	0	0.056	low	0.044	0
2164462	0	0	0	0	0	1	1	0	0	0	0	0	1	low	0	0.035	low	0.036	0
2157240	0	1	0	0	1	0	0	0	0	0	0	0	6	medium	0	0.056	low	0.044	0
2282525	0	1	0	1	1	0	1	0	1	0	0	0	19	high	0	0.156	high	0.076	0
2320429	1	1	0	0	0	0	1	0	1	0	0	0	20	high	0	0.195	high	0.079	0
2356121	1	1	0	1	1	0	1	0	1	0	0	0	27	high	0	0.297	high	0.105	0
2076199	1	1	0	1	1	0	0	1	0	0	0	0	27	high	0	0.285	high	0.105	0
2125338	0	1	0	0	1	0	0	0	0	0	1	0	9	medium	0	0.072	medium	0.05	0
2314319	0	0	0	0	1	0	0	0	0	0	0	0	3	medium	0	0.043	low	0.039	0
2339798	1	0	0	0	1	0	0	0	0	0	0	0	11	high	0	0.094	medium	0.055	0
2185256	0	1	1	0	1	0	1	0	0	0	0	0	13	high	0	0.111	medium	0.059	0
2234492	0	1	0	0	1	0	0	0	0	0	0	0	6	medium	0	0.056	low	0.044	0
2352984	0	1	0	0	1	0	0	0	0	0	1	0	9	medium	0	0.072	medium	0.05	0
2330994	0	1	1	1	0	0	1	1	0	0	1	0	26	high	0	0.267	high	0.101	0
2102182	0	0	0	0	1	0	0	0	0	0	0	0	3	medium	0	0.043	low	0.039	0
2051721	1	0	0	0	1	1	1	0	0	0	0	0	12	high	0	0.101	medium	0.057	0
2325422	0	1	0	0	1	0	1	0	0	0	0	0	11	high	0	0.091	medium	0.055	0
2345925	0	0	0	0	1	0	1	0	0	0	0	0	8	medium	0	0.071	medium	0.048	0
2331258	0	1	0	0	1	0	0	1	0	0	0	0	15	high	0	0.117	high	0.065	0
2057940	1	1	0	1	1	0	0	0	0	0	1	0	21	high	0	0.19	high	0.083	0
2184718	0	1	0	0	1	0	0	0	0	0	1	0	9	medium	1	0.072	medium	0.05	0
2194290	1	1	0	0	1	0	0	0	0	0	1	0	17	high	0	0.152	high	0.07	0
2126952	0	0	0	1	1	0	0	0	0	0	0	0	7	medium	0	0.056	medium	0.046	0
2243859	0	1	0	0	0	0	0	0	0	0	0	0	3	medium	0	0.042	low	0.039	0
2232284	0	1	0	0	1	0	0	0	0	0	0	0	6	medium	0	0.056	low	0.044	0
2330921	0	1	1	1	0	0	0	0	0	0	0	0	9	medium	0	0.067	medium	0.05	0
2240056	0	0	0	0	1	0	1	0	0	0	0	0	8	medium	0	0.071	medium	0.048	0
2334858	0	0	0	0	0	0	0	0	0	0	0	0	0	low	0	0.033	low	0.034	0
2203119	0	1	0	0	1	0	0	0	0	0	0	0	6	medium	0	0.056	low	0.044	0
2300633	0	1	0	1	1	0	0	0	0	0	1	0	13	high	0	0.093	medium	0.059	0
2060322	0	1	0	1	1	0	0	0	0	0	0	0	10	medium	0	0.072	medium	0.052	0
2198671	0	1	0	0	1	0	1	0	0	0	1	0	14	high	0	0.117	high	0.062	0
2265643	1	1	0	0	1	0	1	0	0	0	1	0	22	high	0	0.233	high	0.086	0
2122613	0	1	0	1	0	0	1	0	0	0	0	0	12	high	0	0.089	medium	0.057	0
2083130	0	1	1	0	0	0	0	0	0	0	0	0	5	medium	0	0.052	low	0.042	0
2056647	0	0	0	1	1	0	1	0	0	0	0	0	12	high	0	0.091	medium	0.057	0
2251694	0	0	0	0	1	1	1	0	0	0	0	0	4	medium	0	0.047	low	0.041	0
2356615	0	0	1	0	1	1	1	0	0	0	0	0	6	medium	0	0.057	low	0.044	0
2333083	0	0	1	0	1	0	1	0	0	0	0	0	10	medium	0	0.087	medium	0.052	0
2229495	0	0	0	1	1	0	0	0	0	0	1	0	10	medium	1	0.072	medium	0.052	0
2232336	1	1	0	1	1	0	0	0	0	0	1	0	21	high	0	0.19	high	0.083	0
2127615	0	1	1	0	1	0	0	1	1	0	0	0	21	high	0	0.188	high	0.083	0
2147218	1	0	0	0	1	0	0	1	0	0	0	0	20	high	0	0.188	high	0.079	0
2157910	1	1	0	1	1	0	1	1	0	0	1	0	35	high	0	0.473	high	0.143	0
2161803	1	1	0	0	1	0	1	1	0	0	0	0	28	high	0	0.341	high	0.109	0
2245819	0	1	0	1	1	0	0	1	0	0	0	0	19	high	1	0.148	high	0.076	0
2262077	1	1	0	1	1	0	1	1	0	0	0	0	32	high	0	0.404	high	0.128	0
2329622	0	1	0	0	1	0	0	0	0	0	1	0	9	medium	0	0.072	medium	0.05	0
2105157	0	0	0	0	1	0	0	0	0	0	0	0	3	medium	0	0.043	low	0.039	0
2269946	0	1	0	1	1	0	1	0	0	0	1	1	22	high	0	0.19	high	0.086	0
2133950	0	0	0	0	0	1	1	0	0	0	0	0	1	low	0	0.035	low	0.036	0
2206162	0	0	0	0	1	0	0	0	0	0	0	0	3	medium	0	0.043	low	0.039	0
2159954	0	1	0	0	1	0	0	0	1	1	0	0	16	high	0	0.141	high	0.067	0
2229190	1	0	0	1	0	0	0	0	1	1	0	0	22	high	0	0.219	high	0.086	0
2279034	1	1	1	0	1	0	0	0	1	1	1	0	29	high	0	0.382	high	0.114	0
2243162	0	0	0	0	1	0	0	0	0	0	0	0	3	medium	0	0.043	low	0.039	0
2130616	0	1	0	0	1	0	0	0	0	0	0	0	6	medium	0	0.056	low	0.044	0
2172064	0	0	0	0	1	0	0	0	0	0	0	0	3	medium	0	0.043	low	0.039	0
2328259	0	0	1	0	1	0	0	0	0	0	0	0	5	medium	0	0.053	low	0.042	0
2331500	1	1	1	0	1	0	0	0	0	0	0	0	16	high	0	0.144	high	0.067	0
2144422	0	0	1	0	1	0	0	0	0	0	0	0	5	medium	0	0.053	low	0.042	0
2195680	1	1	1	1	1	0	0	0	0	1	0	0	26	high	0	0.304	high	0.101	0
2156950	0	1	1	1	1	0	0	0	0	0	0	0	12	high	0	0.088	medium	0.057	0
2287365	0	1	0	0	0	0	0	0	0	0	0	0	3	medium	0	0.042	low	0.039	0
2258694	0	0	0	0	0	0	1	1	0	0	0	0	14	high	0	0.114	high	0.062	0
2343392	1	0	1	0	1	0	1	0	0	0	1	0	21	high	0	0.224	high	0.083	0
2352519	0	0	0	0	1	0	0	0	0	0	0	0	3	medium	0	0.043	low	0.039	0
2141231	0	0	0	1	1	0	0	0	0	0	0	0	7	medium	0	0.056	medium	0.046	0
2186206	1	1	0	0	1	0	0	0	0	0	1	0	17	high	0	0.152	high	0.07	0
2269437	0	1	0	0	1	0	1	0	0	0	1	0	14	high	0	0.117	high	0.062	0
2316803	1	0	0	1	1	0	1	0	0	0	0	0	20	high	1	0.187	high	0.079	0
2342871	1	1	0	1	1	0	1	0	0	0	1	0	26	high	0	0.285	high	0.101	0
2352697	1	0	0	1	1	0	1	0	0	0	0	0	20	high	1	0.187	high	0.079	0
2088364	0	1	0	0	0	0	0	0	0	0	0	0	3	medium	0	0.042	low	0.039	0
2341062	0	0	0	0	0	0	0	0	0	0	0	0	0	low	0	0.033	low	0.034	0
2261355	0	1	0	0	1	0	1	0	1	0	0	0	15	high	0	0.123	high	0.065	0
2115152	0	1	0	0	0	0	0	0	0	0	0	0	3	medium	0	0.042	low	0.039	0
2061206	0	1	0	0	1	0	0	0	0	0	0	0	6	medium	0	0.056	low	0.044	0
2304162	0	1	1	0	0	0	1	0	0	0	1	0	13	high	1	0.11	medium	0.059	0
2276683	0	0	0	1	1	0	0	0	0	0	0	0	7	medium	0	0.056	medium	0.046	0
2283550	0	1	0	0	1	0	1	0	0	0	0	0	11	high	0	0.091	medium	0.055	0
2316925	0	0	0	0	1	0	0	0	0	0	0	0	3	medium	0	0.043	low	0.039	0
2095797	0	1	0	0	1	0	0	0	0	0	0	0	6	medium	0	0.056	low	0.044	0
2312730	0	1	0	1	1	0	1	0	0	0	0	0	15	high	0	0.116	high	0.065	0
2244161	0	0	0	0	1	0	0	0	0	0	0	0	3	medium	0	0.043	low	0.039	0
2083856	0	0	0	0	0	0	0	0	0	0	0	0	0	low	0	0.033	low	0.034	0
2313792	0	0	0	0	1	1	1	0	0	0	0	0	4	medium	0	0.047	low	0.041	0
2318478	1	0	0	0	1	1	1	0	0	0	0	0	12	high	0	0.101	medium	0.057	0
2195077	0	0	0	0	1	0	1	0	0	0	0	0	8	medium	0	0.071	medium	0.048	0
2202198	0	0	0	1	1	0	0	0	0	0	0	0	7	medium	0	0.056	medium	0.046	0
2322565	0	0	0	0	1	0	0	0	0	0	0	0	3	medium	0	0.043	low	0.039	0
2319757	0	0	0	0	1	0	0	0	0	0	0	0	3	medium	0	0.043	low	0.039	0
2170709	0	0	0	0	0	0	0	0	1	0	0	0	4	medium	0	0.045	low	0.041	0
2195959	1	1	1	0	0	0	0	0	1	1	1	0	26	high	0	0.316	high	0.101	0
2207335	1	1	0	0	0	0	0	0	1	0	1	0	18	high	0	0.158	high	0.073	0
2244343	0	0	0	0	1	0	0	0	1	0	0	0	7	medium	0	0.06	medium	0.046	0
2248030	1	1	0	0	1	0	0	0	1	0	0	0	18	high	0	0.16	high	0.073	0
2323710	1	1	0	1	0	0	0	0	0	0	0	0	15	high	0	0.117	high	0.065	0
2346618	0	1	1	1	1	0	1	0	0	0	0	0	17	high	0	0.141	high	0.07	0
2178162	0	1	1	1	1	0	0	1	0	0	1	0	24	high	0	0.223	high	0.093	0
2219966	1	1	1	1	1	0	0	1	0	0	0	0	29	high	1	0.332	high	0.114	0
2230352	1	1	1	1	1	0	0	1	0	0	0	0	29	high	0	0.332	high	0.114	0
2222164	0	1	1	1	1	0	1	0	0	0	1	0	20	high	0	0.178	high	0.079	0
2240117	1	1	1	1	1	0	1	0	0	0	1	0	28	high	0	0.332	high	0.109	0
2258837	1	1	0	0	1	0	1	0	0	0	1	0	22	high	0	0.233	high	0.086	0
2081799	0	1	0	0	0	0	0	0	0	0	0	0	3	medium	0	0.042	low	0.039	0
2102058	1	1	0	0	0	0	0	0	0	0	0	0	11	high	0	0.092	medium	0.055	0
2167218	0	1	0	0	0	1	1	0	0	0	0	0	4	medium	0	0.046	low	0.041	0
2124225	0	1	0	1	1	0	0	0	0	0	0	0	10	medium	0	0.072	medium	0.052	0
2229391	0	1	0	0	1	0	0	1	0	0	1	0	18	high	0	0.149	high	0.073	0
2240128	1	0	0	1	1	0	0	0	0	0	0	0	15	high	0	0.119	high	0.065	0
2360384	0	0	0	1	1	0	0	0	0	0	1	0	10	medium	0	0.072	medium	0.052	0
2299108	0	1	0	0	1	0	0	0	0	0	1	0	9	medium	1	0.072	medium	0.05	0
2226260	0	1	0	1	1	0	1	1	0	0	0	0	24	high	0	0.228	high	0.093	0
2258115	1	1	0	1	1	0	1	1	0	0	1	1	39	high	0	0.547	high	0.167	0
2278550	1	1	0	0	1	0	1	1	0	0	0	0	28	high	0	0.341	high	0.109	0
2084875	1	0	0	0	1	0	1	0	0	0	0	0	16	high	0	0.149	high	0.067	0
2123137	1	1	0	0	1	0	1	0	0	0	0	0	19	high	0	0.187	high	0.076	0
2167385	1	1	0	0	1	0	1	0	0	0	0	0	19	high	0	0.187	high	0.076	0
2273524	0	1	0	1	1	0	1	0	0	0	0	0	15	high	0	0.116	high	0.065	0
2255644	0	1	0	1	1	0	0	0	0	0	0	0	10	medium	0	0.072	medium	0.052	0
2151320	0	1	0	0	1	0	0	0	0	0	1	0	9	medium	0	0.072	medium	0.05	0
2316240	0	1	0	0	1	0	0	0	0	0	1	0	9	medium	0	0.072	medium	0.05	0
2168355	0	0	0	0	1	0	0	0	0	0	1	0	6	medium	0	0.056	low	0.044	0
2057030	0	1	1	0	1	0	0	0	1	1	0	0	18	high	0	0.169	high	0.073	0
2065725	1	1	0	0	0	0	0	0	1	1	1	0	24	high	0	0.271	high	0.093	0
2074517	1	1	1	0	1	0	0	0	1	1	1	0	29	high	0	0.382	high	0.114	0
2112742	1	1	0	0	0	0	0	0	1	0	1	0	18	high	0	0.158	high	0.073	0
2131730	1	1	0	0	1	0	0	0	1	1	1	0	27	high	0	0.332	high	0.105	0
2142419	1	1	0	0	1	0	0	0	1	1	1	0	27	high	0	0.332	high	0.105	0
2157479	1	1	0	0	0	0	0	0	1	1	0	0	21	high	0	0.219	high	0.083	0
2174841	0	0	0	1	1	0	0	0	0	0	0	0	7	medium	0	0.056	medium	0.046	0
2319970	0	1	1	0	1	0	0	0	0	0	0	0	8	medium	0	0.068	medium	0.048	0
2087877	0	1	0	0	1	0	1	0	0	0	0	0	11	high	0	0.091	medium	0.055	0
2118762	1	1	0	0	1	0	1	0	0	0	0	0	19	high	0	0.187	high	0.076	0
2346554	0	1	0	0	1	0	1	0	0	0	1	0	14	high	0	0.117	high	0.062	0
2300683	0	1	0	1	1	0	0	0	0	0	1	0	13	high	0	0.093	medium	0.059	0
2236079	0	1	0	1	1	0	0	0	0	0	0	0	10	medium	1	0.072	medium	0.052	0
2274178	0	1	0	0	1	0	0	1	0	0	0	0	15	high	0	0.117	high	0.065	0
2174065	0	0	0	0	0	0	1	0	0	0	1	0	8	medium	0	0.07	medium	0.048	0
2215339	1	1	0	0	0	0	0	0	0	0	1	0	14	high	0	0.118	high	0.062	0
2325226	0	0	1	0	0	0	0	0	0	0	1	0	5	medium	0	0.053	low	0.042	0
2127253	0	1	0	0	1	0	0	0	0	0	0	0	6	medium	0	0.056	low	0.044	0
2111572	0	1	0	1	0	0	0	0	0	0	0	0	7	medium	0	0.055	medium	0.046	0
2128901	1	1	1	1	1	0	0	0	0	0	0	0	20	high	0	0.181	high	0.079	0
2146684	1	1	0	0	1	0	0	0	0	0	0	0	14	high	0	0.119	high	0.062	0
2096082	0	1	0	1	1	0	0	0	0	0	0	0	10	medium	0	0.072	medium	0.052	0
2269277	0	1	0	1	0	0	0	0	0	0	0	0	7	medium	0	0.055	medium	0.046	0
2072964	1	1	0	0	1	0	0	0	0	0	0	0	14	high	0	0.119	high	0.062	0
2187540	0	1	1	1	1	0	1	1	0	0	1	0	29	high	0	0.327	high	0.114	0
2075153	0	1	1	1	1	0	0	0	0	0	0	0	12	high	1	0.088	medium	0.057	0
2087238	1	1	0	1	1	0	1	0	0	0	0	0	23	high	0	0.231	high	0.09	0
2194676	0	1	0	0	1	0	1	0	0	0	0	0	11	high	0	0.091	medium	0.055	0
2284988	0	1	0	1	1	0	1	0	0	0	0	0	15	high	0	0.116	high	0.065	0
2337549	0	1	0	0	1	0	1	1	0	0	0	0	20	high	0	0.184	high	0.079	0
2207188	0	0	0	0	1	0	0	0	0	0	0	0	3	medium	0	0.043	low	0.039	0
2259398	0	1	0	1	0	0	1	0	0	0	1	0	15	high	0	0.115	high	0.065	0
2346110	1	1	0	1	0	0	1	0	0	0	0	0	20	high	0	0.184	high	0.079	0
2200398	0	1	0	0	0	0	0	0	0	0	0	0	3	medium	0	0.042	low	0.039	0
2303586	0	1	0	0	1	0	0	0	0	0	1	0	9	medium	0	0.072	medium	0.05	0
2232016	0	1	0	0	0	0	1	0	0	0	0	0	8	medium	0	0.07	medium	0.048	0
2260128	1	1	0	1	1	0	1	0	0	0	0	0	23	high	0	0.231	high	0.09	0
2080780	0	1	0	0	1	0	0	0	0	0	0	0	6	medium	0	0.056	low	0.044	0
2128757	0	1	0	0	1	0	0	0	0	0	0	0	6	medium	0	0.056	low	0.044	0
2260187	0	1	0	0	1	0	0	0	0	0	1	0	9	medium	0	0.072	medium	0.05	0
2273700	1	1	0	0	1	0	0	0	0	0	1	0	17	high	1	0.152	high	0.07	0
2277826	1	1	0	0	1	0	0	0	0	0	1	0	17	high	0	0.152	high	0.07	0
2056222	0	1	0	0	1	0	0	0	0	0	1	0	9	medium	0	0.072	medium	0.05	0
2241641	0	0	0	0	1	0	1	0	0	0	0	0	8	medium	0	0.071	medium	0.048	0
2071004	1	1	1	1	1	0	0	0	0	0	1	0	23	high	0	0.226	high	0.09	0
2274139	0	1	0	1	1	0	0	0	0	0	1	0	13	high	0	0.093	medium	0.059	0
2125316	0	0	0	0	1	0	0	0	0	0	1	0	6	medium	0	0.056	low	0.044	0
2273963	0	1	0	1	0	0	0	0	0	0	0	0	7	medium	0	0.055	medium	0.046	0
2299284	1	1	1	0	0	0	0	0	0	0	0	0	13	high	1	0.112	medium	0.059	0
2109356	0	0	0	0	1	0	0	1	1	0	0	0	16	high	1	0.125	high	0.067	0
2112042	1	1	0	0	0	0	0	1	0	0	1	0	23	high	0	0.231	high	0.09	0
2289637	0	1	0	0	0	0	0	0	1	1	0	0	13	high	0	0.109	medium	0.059	0
2317765	1	0	0	0	0	0	0	0	1	1	1	0	21	high	1	0.221	high	0.083	0
2246473	0	1	1	0	1	1	0	0	0	0	1	0	7	medium	0	0.058	medium	0.046	0
2096388	0	1	0	0	0	0	0	0	0	0	0	0	3	medium	0	0.042	low	0.039	0
2248230	0	1	0	0	1	0	0	0	0	0	0	0	6	medium	0	0.056	low	0.044	0
2093460	0	1	0	0	1	0	0	0	1	1	1	0	19	high	0	0.178	high	0.076	0
2180185	0	1	0	0	1	0	0	0	0	0	0	0	6	medium	0	0.056	low	0.044	0
2297067	0	1	0	0	0	0	0	0	0	0	1	0	6	medium	0	0.055	low	0.044	0
2278663	0	0	1	0	1	0	0	0	0	0	0	0	5	medium	0	0.053	low	0.042	0
2216840	0	1	0	0	1	0	0	1	0	0	0	0	15	high	0	0.117	high	0.065	0
2104783	0	1	1	0	0	0	0	0	0	0	0	0	5	medium	0	0.052	low	0.042	0
2122538	0	1	0	0	1	0	1	0	0	0	1	0	14	high	0	0.117	high	0.062	0
2183435	0	0	0	0	0	0	0	0	0	0	0	0	0	low	0	0.033	low	0.034	0
2077500	0	1	0	0	1	0	1	1	0	0	0	0	20	high	1	0.184	high	0.079	0
2087644	1	1	0	1	1	0	1	1	0	0	0	0	32	high	0	0.404	high	0.128	0
2086474	0	0	0	0	1	0	1	0	0	0	0	0	8	medium	0	0.071	medium	0.048	0
2167471	1	1	0	1	1	0	1	0	0	0	0	0	23	high	0	0.231	high	0.09	0
2213626	0	1	0	1	1	1	1	0	0	0	1	0	14	high	0	0.1	high	0.062	0
2274793	0	0	0	0	1	0	0	0	0	0	0	0	3	medium	0	0.043	low	0.039	0
2058787	0	1	1	0	0	0	0	0	0	0	0	0	5	medium	0	0.052	low	0.042	0
2086742	1	1	0	0	1	0	0	0	0	0	0	0	14	high	0	0.119	high	0.062	0
2262751	0	1	0	0	1	0	0	0	0	0	0	0	6	medium	0	0.056	low	0.044	0
2159025	0	1	1	1	1	0	0	0	0	0	0	0	12	high	0	0.088	medium	0.057	0
2170123	1	1	1	1	1	0	0	0	0	0	1	0	23	high	0	0.226	high	0.09	0
2288699	0	1	1	1	1	0	0	0	0	0	0	0	12	high	1	0.088	medium	0.057	0
2226273	0	1	0	0	0	0	0	0	0	0	0	0	3	medium	0	0.042	low	0.039	0
2238678	0	1	0	1	1	0	0	0	0	0	0	0	10	medium	0	0.072	medium	0.052	0
2347210	0	1	0	1	0	0	0	0	0	0	0	0	7	medium	0	0.055	medium	0.046	0
2276325	0	1	0	0	1	0	0	0	0	0	0	0	6	medium	0	0.056	low	0.044	0
2072933	0	1	1	0	1	0	0	0	0	0	0	0	8	medium	0	0.068	medium	0.048	0
2137145	0	1	0	0	0	0	0	0	0	0	0	0	3	medium	0	0.042	low	0.039	0
2332665	0	1	0	0	0	0	1	0	0	0	0	0	8	medium	0	0.07	medium	0.048	0
2235962	0	1	0	0	1	0	1	0	1	1	0	0	21	high	0	0.218	high	0.083	0
2149341	0	1	1	0	1	0	0	0	0	0	0	0	8	medium	0	0.068	medium	0.048	0
2201483	0	1	1	0	1	0	0	0	0	0	0	0	8	medium	0	0.068	medium	0.048	0
2342579	0	1	0	0	1	0	0	0	0	0	0	0	6	medium	0	0.056	low	0.044	0
2229249	0	1	1	0	1	0	0	1	0	0	0	0	17	high	0	0.142	high	0.07	0
2158853	0	0	0	0	0	0	0	0	0	0	0	0	0	low	0	0.033	low	0.034	0
2126717	0	1	1	0	1	0	0	0	0	0	0	0	8	medium	0	0.068	medium	0.048	0
2089598	0	0	0	0	1	0	1	0	0	0	0	0	8	medium	0	0.071	medium	0.048	0
2309769	0	1	0	0	1	0	0	0	0	0	1	0	9	medium	0	0.072	medium	0.05	0
2061069	0	1	0	0	1	0	0	0	0	0	0	0	6	medium	0	0.056	low	0.044	0
2338540	0	1	0	0	1	0	0	0	0	0	1	0	9	medium	0	0.072	medium	0.05	0
2080233	0	1	0	0	1	0	1	0	0	0	0	0	11	high	0	0.091	medium	0.055	0
2222583	0	1	0	0	1	0	0	0	0	0	0	0	6	medium	0	0.056	low	0.044	0
2314865	1	1	1	0	1	0	0	0	0	0	0	0	16	high	0	0.144	high	0.067	0
2217057	0	1	0	0	0	0	0	0	0	0	0	0	3	medium	0	0.042	low	0.039	0
2239134	0	1	0	0	1	0	0	0	0	0	1	1	13	high	0	0.095	medium	0.059	0
2227484	0	1	0	0	0	0	0	0	0	0	1	0	6	medium	0	0.055	low	0.044	0
2302872	0	1	0	0	0	0	0	0	0	0	0	0	3	medium	0	0.042	low	0.039	0
2119531	0	1	0	1	1	0	0	0	0	0	1	0	13	high	0	0.093	medium	0.059	0
2128064	0	0	0	0	0	0	1	0	0	0	0	0	5	medium	0	0.054	low	0.042	0
2249342	0	0	0	0	0	0	1	0	0	0	0	0	5	medium	0	0.054	low	0.042	0
2075005	0	0	0	1	1	0	0	0	0	0	0	0	7	medium	0	0.056	medium	0.046	0
2096303	1	0	0	1	1	0	0	0	0	0	0	0	15	high	0	0.119	high	0.065	0
2078553	0	1	1	0	1	0	0	0	0	0	0	0	8	medium	0	0.068	medium	0.048	0
2324243	0	1	1	0	1	0	0	0	0	0	0	0	8	medium	0	0.068	medium	0.048	0
2179877	0	1	1	0	0	0	0	0	1	0	1	0	12	high	0	0.093	medium	0.057	0
2218241	1	1	1	0	1	0	1	0	1	0	1	0	28	high	0	0.348	high	0.109	0
2262925	1	1	0	0	0	0	1	0	1	1	1	0	29	high	0	0.387	high	0.114	0
2246120	0	1	0	0	1	0	0	0	0	0	0	0	6	medium	0	0.056	low	0.044	0
2142846	0	1	0	0	0	0	0	0	0	0	0	0	3	medium	0	0.042	low	0.039	0
2253965	0	1	0	0	1	0	0	0	0	0	0	0	6	medium	0	0.056	low	0.044	0
2240888	0	0	0	0	1	0	0	0	0	0	0	0	3	medium	0	0.043	low	0.039	0
2141419	0	0	0	0	1	0	0	0	0	0	0	0	3	medium	1	0.043	low	0.039	0
2239909	0	1	0	0	1	0	0	0	0	0	0	0	6	medium	0	0.056	low	0.044	0
2318590	0	1	0	0	0	1	1	0	0	0	0	0	4	medium	0	0.046	low	0.041	0
2338086	1	1	0	0	0	1	1	0	0	0	0	0	12	high	0	0.099	medium	0.057	0
2347263	1	1	0	0	0	1	1	0	0	0	1	0	15	high	0	0.127	high	0.065	0
2087074	0	1	0	0	1	0	1	0	0	0	0	0	11	high	1	0.091	medium	0.055	0
2094610	1	1	0	1	1	0	1	0	0	0	0	0	23	high	0	0.231	high	0.09	0
2100810	1	1	0	1	1	0	1	0	0	0	1	0	26	high	0	0.285	high	0.101	0
2109991	1	1	1	1	0	0	1	0	0	0	1	0	25	high	0	0.271	high	0.097	0
2122303	1	1	1	1	1	1	1	0	0	0	0	0	21	high	0	0.193	high	0.083	0
2218127	0	0	0	0	0	0	1	0	0	0	0	0	5	medium	1	0.054	low	0.042	0
2224525	1	1	1	0	1	0	1	0	0	0	1	0	24	high	0	0.275	high	0.093	0
2234814	1	1	1	0	1	0	1	0	0	0	1	0	24	high	1	0.275	high	0.093	0
2243173	1	1	1	1	1	0	1	0	0	0	0	0	25	high	0	0.273	high	0.097	0
2136783	0	1	0	1	0	0	0	0	0	0	0	0	7	medium	0	0.055	medium	0.046	0
2208869	1	1	1	0	1	0	0	0	0	0	1	0	19	high	1	0.182	high	0.076	0
2229221	1	1	1	0	1	0	0	0	0	0	1	0	19	high	0	0.182	high	0.076	0
2069424	1	0	0	0	1	0	0	0	0	0	0	0	11	high	0	0.094	medium	0.055	0
2103957	0	0	0	0	1	0	0	0	0	0	0	0	3	medium	0	0.043	low	0.039	0
2301219	0	0	0	0	1	0	0	0	0	0	0	0	3	medium	0	0.043	low	0.039	0
2086867	0	0	0	0	1	0	0	0	0	0	0	0	3	medium	0	0.043	low	0.039	0
2308934	0	0	0	0	0	0	0	0	0	0	0	0	0	low	0	0.033	low	0.034	0
2261912	0	1	0	0	1	0	1	0	0	0	1	0	14	high	0	0.117	high	0.062	0
2069565	0	0	0	0	1	0	0	0	0	0	0	0	3	medium	0	0.043	low	0.039	0
2272128	0	1	0	1	1	0	0	0	0	0	0	0	10	medium	0	0.072	medium	0.052	0
2138296	0	0	0	0	0	0	0	0	0	0	0	0	0	low	0	0.033	low	0.034	0
2161320	0	0	0	0	0	1	1	0	0	0	0	0	1	low	0	0.035	low	0.036	0
2348336	0	0	0	0	1	0	1	0	0	0	0	0	8	medium	0	0.071	medium	0.048	0
2252713	0	1	0	0	0	0	1	0	0	0	0	0	8	medium	0	0.07	medium	0.048	0
2098863	0	1	1	1	1	0	0	1	0	0	1	0	24	high	0	0.223	high	0.093	0
2172932	0	0	0	0	1	0	1	0	0	0	1	0	11	high	0	0.092	medium	0.055	0
2229281	0	0	0	0	0	0	0	0	0	0	0	0	0	low	0	0.033	low	0.034	0
2074950	0	1	0	0	1	0	1	0	0	0	0	0	11	high	0	0.091	medium	0.055	0
2105471	1	1	0	0	1	0	0	0	0	0	1	0	17	high	0	0.152	high	0.07	0
2134264	0	1	0	0	1	0	0	0	0	0	0	0	6	medium	0	0.056	low	0.044	0
2144208	0	1	0	0	1	0	1	0	0	0	0	0	11	high	0	0.091	medium	0.055	0
2255776	0	1	1	0	1	0	1	0	0	0	0	0	13	high	0	0.111	medium	0.059	0
2265885	0	1	0	0	1	0	0	1	0	0	0	0	15	high	0	0.117	high	0.065	0
2242491	0	1	0	1	1	0	0	0	0	0	0	0	10	medium	0	0.072	medium	0.052	0
2129028	0	1	0	0	0	0	0	0	0	0	0	0	3	medium	0	0.042	low	0.039	0
2185863	1	1	0	0	0	0	0	0	0	0	0	0	11	high	0	0.092	medium	0.055	0
2076106	0	1	1	0	1	0	0	0	0	0	1	0	11	high	0	0.089	medium	0.055	0
2316003	0	0	0	0	1	0	0	0	0	0	0	0	3	medium	0	0.043	low	0.039	0
2126372	0	1	0	0	0	0	0	0	0	0	0	0	3	medium	0	0.042	low	0.039	0
2144577	1	0	0	0	0	0	0	0	0	0	0	0	8	medium	0	0.072	medium	0.048	0
2101674	0	0	0	0	1	0	0	0	1	0	1	0	10	medium	0	0.077	medium	0.052	0
2353369	0	1	0	0	0	0	0	0	0	0	1	0	6	medium	0	0.055	low	0.044	0
2136903	0	1	0	0	1	0	0	0	0	0	1	0	9	medium	0	0.072	medium	0.05	0
2178143	0	0	0	0	1	0	0	0	0	0	0	0	3	medium	0	0.043	low	0.039	0
2225444	0	1	0	0	0	0	0	0	0	0	0	0	3	medium	0	0.042	low	0.039	0
2225516	0	1	1	1	1	0	1	0	0	0	0	0	17	high	0	0.141	high	0.07	0
2204807	0	0	0	1	1	0	1	0	0	0	0	0	12	high	0	0.091	medium	0.057	0
2255610	1	1	0	1	1	0	1	0	0	0	0	0	23	high	0	0.231	high	0.09	0
2209340	0	1	1	0	0	0	0	0	0	0	0	0	5	medium	0	0.052	low	0.042	0
2214513	1	1	1	0	0	0	0	0	0	0	1	0	16	high	0	0.143	high	0.067	0
2225371	1	0	0	0	0	0	0	0	0	0	0	0	8	medium	0	0.072	medium	0.048	0
2247675	1	1	1	0	0	0	0	0	0	0	0	0	13	high	0	0.112	medium	0.059	0
2347649	0	1	0	1	0	0	0	0	0	0	0	0	7	medium	1	0.055	medium	0.046	0
2119771	0	1	0	0	1	0	1	1	0	0	0	0	20	high	0	0.184	high	0.079	0
2140477	1	1	0	0	1	0	1	0	0	0	0	0	19	high	0	0.187	high	0.076	0
2199187	1	1	0	1	1	0	0	1	0	0	0	0	27	high	0	0.285	high	0.105	0
2327347	0	1	0	0	0	0	0	0	1	0	0	0	7	medium	1	0.058	medium	0.046	0
2352216	1	0	0	0	0	0	0	0	1	0	0	0	12	high	0	0.098	medium	0.057	0
2286604	0	1	0	0	1	0	0	0	0	0	0	0	6	medium	0	0.056	low	0.044	0
2331302	0	1	0	0	1	0	0	0	0	0	0	0	6	medium	0	0.056	low	0.044	0
2351072	0	1	0	0	1	0	0	0	0	0	0	0	6	medium	0	0.056	low	0.044	0
2077249	0	1	0	0	1	0	0	0	0	0	0	0	6	medium	0	0.056	low	0.044	0
2057703	1	1	0	0	1	0	1	0	0	0	0	0	19	high	0	0.187	high	0.076	0
2352678	0	1	0	1	1	0	1	0	0	0	0	0	15	high	0	0.116	high	0.065	0
2098260	0	0	0	1	1	0	0	0	0	0	1	0	10	medium	0	0.072	medium	0.052	0
2150584	0	1	1	0	0	0	0	0	1	0	1	0	12	high	0	0.093	medium	0.057	0
2146235	0	1	0	0	1	0	0	0	0	0	0	0	6	medium	0	0.056	low	0.044	0
2207604	0	1	0	0	1	0	1	0	0	0	0	0	11	high	0	0.091	medium	0.055	0
2252311	0	1	0	0	1	0	0	0	0	0	0	0	6	medium	0	0.056	low	0.044	0
2091078	0	1	1	1	1	0	0	0	0	0	0	0	12	high	0	0.088	medium	0.057	0
2304373	0	0	1	0	0	0	0	0	0	0	0	0	2	low	0	0.04	low	0.037	0
2167220	0	1	1	0	0	0	0	0	0	0	0	0	5	medium	0	0.052	low	0.042	0
2335186	0	0	0	0	0	0	0	0	1	1	1	0	13	high	0	0.11	medium	0.059	0
2359132	0	0	0	0	0	0	0	0	0	0	0	0	0	low	0	0.033	low	0.034	0
2331511	0	1	0	0	1	0	0	0	0	0	0	0	6	medium	0	0.056	low	0.044	0
2221796	0	1	1	1	1	0	0	0	0	0	0	0	12	high	0	0.088	medium	0.057	0
2141033	0	1	1	0	0	0	0	0	0	0	0	0	5	medium	0	0.052	low	0.042	0
2224300	0	1	0	0	1	0	0	0	0	0	0	0	6	medium	0	0.056	low	0.044	0
2306222	0	0	0	0	1	0	0	0	0	0	0	0	3	medium	0	0.043	low	0.039	0
2338448	0	0	0	0	1	0	0	0	0	0	0	0	3	medium	0	0.043	low	0.039	0
2176674	0	1	0	0	1	0	0	1	1	0	0	0	19	high	0	0.157	high	0.076	0
2214706	1	0	0	0	1	0	0	0	1	0	0	0	15	high	1	0.127	high	0.065	0
2223368	1	1	1	1	1	0	0	1	1	0	0	0	33	high	0	0.411	high	0.133	0
2238043	1	1	1	1	1	0	0	1	1	0	0	0	33	high	0	0.411	high	0.133	0
2296843	1	0	0	0	1	0	0	1	1	0	0	0	24	high	0	0.246	high	0.093	0
2357363	1	0	0	0	1	0	0	1	1	0	0	0	24	high	0	0.246	high	0.093	0
2222515	0	1	0	0	1	0	0	0	0	0	0	0	6	medium	0	0.056	low	0.044	0
2257657	1	0	0	0	1	0	0	0	0	0	0	0	11	high	0	0.094	medium	0.055	0
2292441	0	1	0	0	1	0	0	0	0	0	1	0	9	medium	0	0.072	medium	0.05	0
2337919	0	0	0	0	1	0	0	0	0	0	0	0	3	medium	0	0.043	low	0.039	0
2087580	0	1	0	0	1	0	0	0	0	0	0	0	6	medium	0	0.056	low	0.044	0
2318871	0	0	0	0	1	0	0	0	0	0	1	0	6	medium	0	0.056	low	0.044	0
2348587	1	1	0	0	1	0	0	0	0	0	1	0	17	high	0	0.152	high	0.07	0
2074056	0	1	0	1	1	0	0	0	0	0	1	0	13	high	0	0.093	medium	0.059	0
2105456	1	1	1	1	1	0	0	0	0	0	1	0	23	high	0	0.226	high	0.09	0
2073022	0	1	1	0	1	0	0	0	0	0	0	0	8	medium	0	0.068	medium	0.048	0
2097707	1	1	1	0	1	0	0	1	0	0	0	0	25	high	0	0.275	high	0.097	0
2118352	1	1	0	0	1	0	1	0	0	0	0	0	19	high	0	0.187	high	0.076	0
2152445	1	1	1	0	1	0	1	1	0	0	0	0	30	high	0	0.392	high	0.118	0
2043473	0	0	0	0	0	0	0	0	0	0	0	0	0	low	0	0.033	low	0.034	0
2097150	0	0	0	0	0	0	0	0	0	0	0	0	0	low	0	0.033	low	0.034	0
2101328	1	1	0	1	0	0	0	0	0	0	0	0	15	high	0	0.117	high	0.065	0
2262230	0	1	0	0	0	1	0	0	0	0	1	0	2	low	0	0.036	low	0.037	0
2072014	0	1	0	0	1	1	1	0	0	0	0	0	7	medium	0	0.06	medium	0.046	0
2318473	0	0	0	0	1	0	1	0	0	0	0	0	8	medium	0	0.071	medium	0.048	0
2076008	0	1	0	1	1	1	0	0	0	0	1	0	9	medium	0	0.061	medium	0.05	0
2229800	0	1	1	1	0	0	0	0	0	0	1	0	12	high	0	0.087	medium	0.057	0
2154927	0	1	0	1	0	0	1	0	0	0	0	0	12	high	0	0.089	medium	0.057	0
2219107	1	1	0	1	0	0	1	0	0	0	0	0	20	high	1	0.184	high	0.079	0
2227019	1	1	0	1	1	0	1	0	0	0	0	0	23	high	0	0.231	high	0.09	0
2344439	0	0	0	0	1	0	0	0	0	0	0	0	3	medium	0	0.043	low	0.039	0
2338890	0	1	1	0	1	0	0	0	1	0	0	0	12	high	1	0.094	medium	0.057	0
2080781	0	1	0	0	0	0	0	0	0	0	1	0	6	medium	0	0.055	low	0.044	0
2137575	0	1	0	0	1	0	1	0	0	0	0	0	11	high	0	0.091	medium	0.055	0
2211556	0	1	0	1	1	0	1	0	0	0	1	0	18	high	0	0.148	high	0.073	0
2093825	0	1	1	1	1	0	0	0	0	0	0	0	12	high	0	0.088	medium	0.057	0
2127623	0	0	0	0	1	0	0	0	0	0	0	0	3	medium	0	0.043	low	0.039	0
2171386	1	1	0	0	1	0	0	0	0	0	0	0	14	high	0	0.119	high	0.062	0
2076285	0	1	0	1	1	0	1	0	0	0	0	0	15	high	0	0.116	high	0.065	0
2334264	0	1	0	1	1	0	1	0	0	0	0	0	15	high	1	0.116	high	0.065	0
2078677	0	1	0	1	0	0	1	0	0	0	0	0	12	high	0	0.089	medium	0.057	0
2202467	0	1	0	0	1	0	0	0	0	0	0	0	6	medium	0	0.056	low	0.044	0
2224154	1	1	0	0	1	0	0	0	0	0	0	0	14	high	0	0.119	high	0.062	0
2239546	0	1	0	0	0	0	0	0	1	0	1	0	10	medium	0	0.076	medium	0.052	0
2277014	0	1	0	1	0	0	1	0	0	0	0	0	12	high	0	0.089	medium	0.057	0
2237645	0	1	0	0	1	0	0	1	0	0	0	0	15	high	0	0.117	high	0.065	0
2074425	0	0	0	0	1	0	0	0	0	0	0	0	3	medium	0	0.043	low	0.039	0
2263572	0	1	0	0	0	0	0	1	0	0	0	0	12	high	0	0.09	medium	0.057	0
2227593	0	1	1	1	1	0	1	1	1	1	1	0	39	high	0	0.574	high	0.167	0
2262271	0	1	1	1	1	0	0	0	0	1	1	0	21	high	0	0.201	high	0.083	0
2217338	0	1	0	0	1	0	0	0	0	0	1	0	9	medium	0	0.072	medium	0.05	0
2307784	0	0	0	1	1	0	0	0	0	0	1	0	10	medium	0	0.072	medium	0.052	0
2325112	1	0	0	0	1	0	0	0	0	0	0	0	11	high	1	0.094	medium	0.055	0
2127108	0	0	0	0	1	0	0	0	0	0	0	0	3	medium	0	0.043	low	0.039	0
2187855	1	0	1	0	0	0	0	0	0	0	0	0	10	medium	0	0.088	medium	0.052	0
2329901	0	1	0	0	1	0	1	0	0	0	0	0	11	high	0	0.091	medium	0.055	0
2169931	0	0	0	0	1	0	1	0	0	0	0	0	8	medium	0	0.071	medium	0.048	0
2179032	1	0	0	0	1	0	1	0	0	0	0	0	16	high	0	0.149	high	0.067	0
2348788	0	0	0	0	0	0	0	0	0	0	0	0	0	low	0	0.033	low	0.034	0
2081236	1	1	0	0	1	0	0	0	1	1	0	0	24	high	0	0.273	high	0.093	0
2096411	0	1	1	0	1	0	0	1	0	0	0	0	17	high	0	0.142	high	0.07	0
2351076	0	0	0	0	1	0	1	0	0	0	0	0	8	medium	0	0.071	medium	0.048	0
2199474	0	1	0	1	1	0	0	0	0	0	0	0	10	medium	0	0.072	medium	0.052	0
2272365	0	0	0	0	1	0	0	0	0	0	0	0	3	medium	0	0.043	low	0.039	0
2061434	0	1	1	0	1	0	1	0	0	0	0	0	13	high	0	0.111	medium	0.059	0
2158310	0	0	0	0	1	0	0	0	0	0	0	0	3	medium	0	0.043	low	0.039	0
2138737	0	1	0	1	1	0	1	0	0	0	0	0	15	high	1	0.116	high	0.065	0
2197350	1	1	0	1	1	0	1	0	0	0	0	0	23	high	0	0.231	high	0.09	0
2174588	0	1	0	0	1	0	0	0	0	0	0	0	6	medium	0	0.056	low	0.044	0
2268873	0	1	0	0	1	1	1	0	0	0	0	0	7	medium	0	0.06	medium	0.046	0
2327526	0	1	0	0	1	0	1	0	0	0	0	0	11	high	0	0.091	medium	0.055	0
2287551	0	1	0	0	1	0	1	0	0	0	1	0	14	high	0	0.117	high	0.062	0
2258550	0	1	0	0	1	0	0	0	1	0	0	0	10	medium	0	0.077	medium	0.052	0
2201339	0	1	0	0	1	0	1	0	1	1	0	0	21	high	0	0.218	high	0.083	0
2094337	0	1	0	0	1	0	0	0	0	0	0	0	6	medium	0	0.056	low	0.044	0
2207219	0	1	0	0	1	0	0	0	0	0	0	0	6	medium	0	0.056	low	0.044	0
2209001	0	0	0	0	0	0	0	0	0	0	0	0	0	low	0	0.033	low	0.034	0
2158308	0	1	0	1	1	0	0	0	0	0	0	0	10	medium	0	0.072	medium	0.052	0
2125825	0	1	1	1	1	0	0	0	0	0	0	0	12	high	0	0.088	medium	0.057	0
2271275	0	1	1	1	1	0	0	0	0	0	0	0	12	high	0	0.088	medium	0.057	0
2355767	0	1	1	0	1	0	0	0	0	1	1	0	17	high	0	0.161	high	0.07	0
2158036	0	1	1	0	1	0	1	0	0	0	0	0	13	high	0	0.111	medium	0.059	0
2182369	1	1	1	0	0	0	1	0	0	0	0	0	18	high	1	0.177	high	0.073	0
2337741	0	1	1	0	1	0	0	0	1	0	0	0	12	high	0	0.094	medium	0.057	0
2217965	0	1	0	0	1	1	0	0	0	0	0	0	2	low	0	0.036	low	0.037	0
2227618	0	1	0	0	1	0	0	0	0	0	0	0	6	medium	0	0.056	low	0.044	0
2115364	0	1	0	1	1	0	0	0	0	0	0	0	10	medium	0	0.072	medium	0.052	0
2227190	0	1	0	1	1	0	0	0	0	0	0	0	10	medium	0	0.072	medium	0.052	0
2332972	0	0	0	0	1	0	0	0	0	0	0	0	3	medium	0	0.043	low	0.039	0
2052634	0	0	0	0	1	0	0	0	0	0	0	0	3	medium	0	0.043	low	0.039	0
2108429	0	1	0	0	0	0	0	0	0	0	1	0	6	medium	0	0.055	low	0.044	0
2146853	0	0	0	0	1	0	0	0	0	0	0	0	3	medium	0	0.043	low	0.039	0
2162255	0	1	1	0	0	0	1	0	0	1	1	0	19	high	0	0.196	high	0.076	0
2319178	0	1	1	1	0	0	1	0	0	1	1	0	23	high	0	0.242	high	0.09	0
2221532	0	1	1	1	0	0	0	0	0	0	1	0	12	high	0	0.087	medium	0.057	0
2135889	0	1	0	0	1	0	0	1	0	0	0	0	15	high	0	0.117	high	0.065	0
2174589	0	1	0	0	1	0	1	0	0	0	1	0	14	high	0	0.117	high	0.062	0
2203255	0	0	0	0	0	0	0	0	1	0	0	0	4	medium	0	0.045	low	0.041	0
2320306	0	1	0	1	1	0	0	1	0	0	0	0	19	high	0	0.148	high	0.076	0
2253345	0	0	0	0	1	0	0	0	0	0	0	0	3	medium	0	0.043	low	0.039	0
2069684	0	1	0	0	1	0	1	1	0	0	0	0	20	high	0	0.184	high	0.079	0
2261398	0	1	0	0	1	0	0	0	0	0	0	0	6	medium	0	0.056	low	0.044	0
2102210	0	0	0	0	1	0	1	0	0	0	0	0	8	medium	0	0.071	medium	0.048	0
2127979	1	1	1	0	1	0	1	1	0	0	0	0	30	high	0	0.392	high	0.118	0
2358927	0	0	0	0	0	0	1	0	0	0	1	0	8	medium	0	0.07	medium	0.048	0
2216191	0	1	0	0	1	0	0	0	0	0	0	0	6	medium	0	0.056	low	0.044	0
2350297	0	1	0	0	1	0	0	0	0	0	0	0	6	medium	1	0.056	low	0.044	0
2198388	0	1	0	1	0	0	0	0	0	0	0	0	7	medium	0	0.055	medium	0.046	0
2241706	1	1	0	1	1	0	1	0	0	0	0	0	23	high	0	0.231	high	0.09	0
2307164	0	0	0	0	0	0	0	0	0	0	0	0	0	low	0	0.033	low	0.034	0
2090769	0	1	0	1	1	0	0	0	0	0	0	0	10	medium	0	0.072	medium	0.052	0
2115323	0	1	0	0	0	0	1	0	0	0	1	0	11	high	0	0.09	medium	0.055	0
2075513	0	1	0	0	0	1	0	0	0	0	0	0	-1	low	0	0.027	low	0.033	0
2143361	0	1	0	0	0	0	0	0	0	0	1	0	6	medium	0	0.055	low	0.044	0
2076766	0	1	0	0	1	0	1	0	0	0	0	0	11	high	0	0.091	medium	0.055	0
2081816	0	1	0	0	1	0	0	0	0	0	0	0	6	medium	0	0.056	low	0.044	0
2138291	0	1	0	0	1	0	0	0	0	0	0	0	6	medium	0	0.056	low	0.044	0
2077235	0	0	0	0	0	0	0	0	0	0	0	0	0	low	0	0.033	low	0.034	0
2124509	0	1	0	0	1	0	0	1	0	0	0	0	15	high	0	0.117	high	0.065	0
2239429	0	1	0	0	1	0	0	0	0	0	1	0	9	medium	0	0.072	medium	0.05	0
2057609	1	1	0	0	1	0	0	0	1	1	1	0	27	high	0	0.332	high	0.105	0
2258836	0	1	0	1	1	0	0	1	0	0	0	0	19	high	0	0.148	high	0.076	0
2301868	1	1	0	0	1	0	0	1	0	0	1	0	26	high	0	0.287	high	0.101	0
2101248	0	0	1	0	1	0	0	0	0	0	0	0	5	medium	0	0.053	low	0.042	0
2164442	0	1	0	1	1	0	1	0	0	0	0	0	15	high	0	0.116	high	0.065	0
2073116	0	1	0	0	0	0	0	0	0	0	0	0	3	medium	0	0.042	low	0.039	0
2171777	0	0	0	0	0	0	1	0	0	0	0	0	5	medium	0	0.054	low	0.042	0
2071745	0	1	0	0	1	0	0	0	0	0	0	0	6	medium	0	0.056	low	0.044	0
2284563	0	1	0	0	1	0	0	0	0	0	0	0	6	medium	0	0.056	low	0.044	0
2063133	0	1	0	0	1	0	0	0	0	0	0	0	6	medium	0	0.056	low	0.044	0
2113048	0	1	1	0	1	0	0	0	0	0	1	0	11	high	0	0.089	medium	0.055	0
2178805	0	1	1	1	1	0	0	0	0	0	0	0	12	high	0	0.088	medium	0.057	0
2302146	0	0	0	0	1	0	0	0	0	0	0	0	3	medium	0	0.043	low	0.039	0
2349626	1	1	1	0	1	0	0	1	0	0	0	0	25	high	0	0.275	high	0.097	0
2163014	0	0	1	0	0	0	1	0	0	0	0	0	7	medium	0	0.067	medium	0.046	0
2259987	0	0	0	0	0	0	1	0	0	1	1	0	14	high	0	0.13	high	0.062	0
2304197	0	0	0	0	1	0	0	0	0	0	0	0	3	medium	1	0.043	low	0.039	0
2274302	0	0	0	0	1	0	0	0	0	0	0	0	3	medium	0	0.043	low	0.039	0
2097855	1	1	0	0	1	0	0	1	0	0	0	0	23	high	1	0.233	high	0.09	0
2264889	0	1	0	0	1	0	0	0	0	0	0	0	6	medium	0	0.056	low	0.044	0
2111449	0	1	0	0	1	0	0	0	0	0	0	0	6	medium	0	0.056	low	0.044	0
2164040	1	1	0	0	1	0	1	0	0	0	0	0	19	high	0	0.187	high	0.076	0
2239298	0	1	0	0	1	0	1	0	0	0	1	0	14	high	0	0.117	high	0.062	0
2146478	0	0	0	0	1	0	1	0	0	0	0	0	8	medium	0	0.071	medium	0.048	0
2275912	0	0	0	0	0	0	0	0	1	0	0	0	4	medium	0	0.045	low	0.041	0
2231166	0	1	0	0	0	0	0	0	0	0	0	0	3	medium	0	0.042	low	0.039	0
2337789	0	1	0	0	0	0	0	0	0	0	0	0	3	medium	0	0.042	low	0.039	0
2226654	0	0	0	0	1	0	0	0	0	0	0	0	3	medium	0	0.043	low	0.039	0
2089909	0	1	1	0	1	0	0	0	0	0	0	0	8	medium	0	0.068	medium	0.048	0
2169215	1	1	1	1	1	0	0	0	0	0	1	0	23	high	0	0.226	high	0.09	0
2055259	0	1	0	0	1	0	1	1	0	0	0	0	20	high	0	0.184	high	0.079	0
2185013	0	1	0	0	0	0	0	0	0	0	0	0	3	medium	0	0.042	low	0.039	0
2230442	0	0	0	0	1	0	0	0	0	0	0	0	3	medium	0	0.043	low	0.039	0
2213198	0	0	1	1	1	0	1	0	0	0	0	0	14	high	1	0.111	high	0.062	0
2220616	1	1	1	0	1	0	1	0	0	0	0	0	21	high	0	0.223	high	0.083	0
2231725	1	1	1	0	1	0	1	0	0	0	0	0	21	high	0	0.223	high	0.083	0
2096713	0	1	0	0	1	0	0	0	0	0	0	0	6	medium	0	0.056	low	0.044	0
2276417	0	0	0	0	1	0	0	0	0	0	0	0	3	medium	0	0.043	low	0.039	0
2247262	0	0	0	0	1	0	0	0	0	0	0	0	3	medium	0	0.043	low	0.039	0
2318584	0	0	0	0	1	0	0	0	0	0	0	0	3	medium	0	0.043	low	0.039	0
2169816	0	0	0	0	0	0	0	0	0	0	0	0	0	low	0	0.033	low	0.034	0
2194356	0	0	0	0	1	0	0	0	0	0	0	0	3	medium	0	0.043	low	0.039	0
2113565	0	0	0	0	1	0	0	0	0	0	0	0	3	medium	0	0.043	low	0.039	0
2054063	0	1	0	0	1	0	0	0	0	0	0	0	6	medium	0	0.056	low	0.044	0
2144294	0	1	0	0	1	0	0	0	0	0	0	0	6	medium	0	0.056	low	0.044	0
2225531	0	0	0	0	0	0	0	0	0	0	0	0	0	low	0	0.033	low	0.034	0
2130765	0	1	1	1	1	0	0	1	0	0	0	0	21	high	0	0.178	high	0.083	0
2199866	0	0	1	0	0	0	0	1	0	0	1	0	14	high	0	0.111	high	0.062	0
2269119	0	1	0	0	1	0	0	0	0	0	1	0	9	medium	0	0.072	medium	0.05	0
2145815	0	1	1	0	1	0	1	0	0	0	0	0	13	high	0	0.111	medium	0.059	0
2153285	0	0	0	0	0	0	0	0	1	0	0	0	4	medium	0	0.045	low	0.041	0
2165249	1	0	0	0	0	0	0	0	1	0	0	0	12	high	0	0.098	medium	0.057	0
2173762	1	0	0	0	0	0	0	0	1	0	0	0	12	high	0	0.098	medium	0.057	0
2231903	0	0	0	0	1	0	1	0	0	0	0	0	8	medium	0	0.071	medium	0.048	0
2233499	0	1	0	1	1	1	1	0	0	0	0	0	11	high	0	0.077	medium	0.055	0
2245916	0	0	0	0	1	0	1	0	0	0	0	0	8	medium	0	0.071	medium	0.048	0
2211028	0	1	0	0	1	0	1	1	0	0	0	0	20	high	0	0.184	high	0.079	0
2079212	1	1	0	1	1	1	1	0	0	0	1	0	22	high	1	0.203	high	0.086	0
2100390	0	1	0	1	1	0	1	0	0	0	1	0	18	high	0	0.148	high	0.073	0
2059224	1	0	0	0	1	0	0	0	0	0	0	0	11	high	0	0.094	medium	0.055	0
2200708	0	1	1	0	0	0	0	0	0	0	0	0	5	medium	0	0.052	low	0.042	0
2334299	0	1	0	0	0	0	0	0	0	0	0	0	3	medium	0	0.042	low	0.039	0
2116899	0	0	0	0	0	0	0	1	0	0	0	0	9	medium	0	0.07	medium	0.05	0
2215080	0	1	0	0	1	0	0	1	0	0	0	0	15	high	0	0.117	high	0.065	0
2291463	0	0	0	1	1	0	0	0	0	0	0	0	7	medium	0	0.056	medium	0.046	0
2268045	0	1	0	0	0	0	0	0	0	0	0	0	3	medium	0	0.042	low	0.039	0
2098234	0	0	0	0	1	0	0	0	0	0	0	0	3	medium	0	0.043	low	0.039	0
2289879	0	1	1	1	1	0	1	1	1	1	0	0	36	high	0	0.505	high	0.149	0
2135300	0	1	0	1	1	1	1	0	0	0	0	0	11	high	0	0.077	medium	0.055	0
2193641	0	1	0	1	1	0	1	0	0	0	0	0	15	high	0	0.116	high	0.065	0
2213624	0	1	0	0	1	0	0	0	0	0	0	0	6	medium	0	0.056	low	0.044	0
2153418	0	1	1	0	1	0	0	0	0	0	1	0	11	high	0	0.089	medium	0.055	0
2230784	1	1	0	0	1	0	0	0	0	0	1	0	17	high	0	0.152	high	0.07	0
2247294	1	1	0	0	1	0	0	0	0	0	1	0	17	high	0	0.152	high	0.07	0
2127599	0	1	0	0	1	0	0	0	0	0	1	0	9	medium	0	0.072	medium	0.05	0
2219722	0	1	0	1	1	0	0	0	0	0	0	0	10	medium	0	0.072	medium	0.052	0
2226688	0	0	0	0	1	0	0	0	0	0	1	0	6	medium	0	0.056	low	0.044	0
2271651	0	1	1	0	1	0	0	0	0	0	0	0	8	medium	0	0.068	medium	0.048	0
2071774	0	1	1	1	1	0	0	0	0	0	1	0	15	high	1	0.113	high	0.065	0
2070149	0	0	0	0	1	0	0	0	0	0	0	0	3	medium	0	0.043	low	0.039	0
2080525	1	1	0	1	1	0	0	0	0	0	0	0	18	high	0	0.151	high	0.073	0
2143843	0	1	0	0	1	0	0	1	0	0	0	0	15	high	0	0.117	high	0.065	0
2351551	0	1	0	0	1	0	0	1	0	0	0	0	15	high	0	0.117	high	0.065	0
2323806	0	1	1	0	1	1	0	0	0	0	0	0	4	medium	0	0.045	low	0.041	0
2192311	0	1	0	1	1	0	1	0	0	0	0	0	15	high	0	0.116	high	0.065	0
2163454	0	1	0	0	0	0	0	0	0	0	0	0	3	medium	0	0.042	low	0.039	0
2074009	0	1	0	0	0	0	0	0	0	0	0	0	3	medium	0	0.042	low	0.039	0
2136452	1	1	0	0	1	0	0	0	0	0	0	0	14	high	0	0.119	high	0.062	0
2152938	0	1	0	1	1	1	1	0	0	0	1	0	14	high	0	0.1	high	0.062	0
2174888	1	1	0	1	1	0	1	0	0	0	0	0	23	high	0	0.231	high	0.09	0
2185029	1	1	0	1	1	0	1	0	0	0	0	0	23	high	0	0.231	high	0.09	0
2312958	0	1	0	1	1	0	1	0	0	0	1	0	18	high	0	0.148	high	0.073	0
2327820	0	0	0	0	1	0	1	0	0	0	0	0	8	medium	0	0.071	medium	0.048	0
2086934	0	1	1	1	1	0	0	0	0	0	0	0	12	high	0	0.088	medium	0.057	0
2244250	0	1	0	1	1	0	0	0	0	0	0	0	10	medium	0	0.072	medium	0.052	0
2300054	1	1	0	1	1	0	0	0	0	0	0	0	18	high	0	0.151	high	0.073	0
2318227	0	0	0	0	0	0	0	0	0	0	0	0	0	low	0	0.033	low	0.034	0
2313554	0	1	0	1	0	1	1	0	0	0	0	0	8	medium	0	0.059	medium	0.048	0
2163339	0	1	0	1	1	0	0	0	0	0	0	0	10	medium	0	0.072	medium	0.052	0
2102631	0	1	0	1	1	0	0	0	0	0	1	0	13	high	0	0.093	medium	0.059	0
2149399	1	1	0	0	1	0	0	0	0	0	0	0	14	high	0	0.119	high	0.062	0
2074006	0	1	1	0	0	1	1	0	0	0	1	0	9	medium	0	0.073	medium	0.05	0
2339902	0	1	0	0	0	0	0	0	0	0	0	0	3	medium	0	0.042	low	0.039	0
2178264	0	0	0	0	1	0	0	0	0	0	0	0	3	medium	0	0.043	low	0.039	0
2197467	0	0	0	0	1	0	0	1	0	0	0	0	12	high	0	0.092	medium	0.057	0
2282556	1	1	0	1	1	0	1	0	0	0	1	0	26	high	0	0.285	high	0.101	0
2150631	0	1	1	0	1	0	0	0	0	0	1	0	11	high	0	0.089	medium	0.055	0
2314469	0	1	0	1	1	0	1	0	0	0	1	0	18	high	0	0.148	high	0.073	0
2224642	0	1	0	0	1	0	0	0	0	0	0	0	6	medium	0	0.056	low	0.044	0
2291203	0	0	0	0	0	0	0	0	0	0	0	0	0	low	0	0.033	low	0.034	0
2250944	0	1	1	1	1	0	0	0	0	0	0	0	12	high	0	0.088	medium	0.057	0
2252834	0	1	0	0	1	0	0	0	0	0	0	0	6	medium	0	0.056	low	0.044	0
2062528	0	0	0	0	1	0	0	0	0	0	0	0	3	medium	0	0.043	low	0.039	0
2104275	0	0	0	0	1	0	0	0	0	0	0	0	3	medium	0	0.043	low	0.039	0
2053301	1	0	0	0	1	0	0	0	0	0	0	0	11	high	0	0.094	medium	0.055	0
2110585	1	1	0	0	1	0	0	0	0	0	0	0	14	high	0	0.119	high	0.062	0
2207001	1	0	0	0	1	0	0	0	0	0	0	0	11	high	0	0.094	medium	0.055	0
2210028	1	0	0	0	0	0	0	0	0	0	0	0	8	medium	0	0.072	medium	0.048	0
2256539	1	0	0	0	1	0	0	0	0	0	0	0	11	high	0	0.094	medium	0.055	0
2316011	1	0	0	0	1	0	0	0	0	0	0	0	11	high	0	0.094	medium	0.055	0
2218459	0	1	0	1	1	0	1	0	0	0	0	0	15	high	1	0.116	high	0.065	0
2198729	0	1	0	0	1	0	0	0	0	0	0	0	6	medium	0	0.056	low	0.044	0
2249995	0	0	0	0	1	0	1	0	0	0	0	0	8	medium	0	0.071	medium	0.048	0
2058355	0	1	0	0	0	0	0	0	0	0	0	0	3	medium	0	0.042	low	0.039	0
2104048	1	1	0	0	0	0	0	0	0	0	0	0	11	high	0	0.092	medium	0.055	0
2175767	0	1	0	0	1	0	0	0	0	0	1	0	9	medium	0	0.072	medium	0.05	0
2335032	0	1	0	0	1	0	0	0	0	0	0	0	6	medium	0	0.056	low	0.044	0
2291849	0	1	1	1	1	0	0	0	0	0	1	0	15	high	0	0.113	high	0.065	0
2317012	1	1	0	0	1	0	0	0	0	0	0	0	14	high	0	0.119	high	0.062	0
2261372	0	0	0	0	1	0	1	1	0	0	0	0	17	high	0	0.147	high	0.07	0
2321935	0	1	0	0	1	0	0	0	0	0	1	0	9	medium	0	0.072	medium	0.05	0
2354103	1	1	0	0	1	0	0	0	0	0	1	0	17	high	0	0.152	high	0.07	0
2084468	0	1	0	0	1	0	0	0	0	0	0	0	6	medium	0	0.056	low	0.044	0
2118148	1	1	1	0	1	0	0	0	0	0	0	0	16	high	0	0.144	high	0.067	0
2313455	0	1	0	0	0	0	0	0	0	0	0	0	3	medium	0	0.042	low	0.039	0
2167980	0	1	0	0	1	0	0	0	0	0	0	0	6	medium	0	0.056	low	0.044	0
2106865	0	1	0	0	1	0	0	0	0	0	1	0	9	medium	0	0.072	medium	0.05	0
2355654	0	1	0	0	1	0	0	0	0	0	0	0	6	medium	0	0.056	low	0.044	0
2125519	0	0	0	0	1	0	1	0	0	0	0	0	8	medium	0	0.071	medium	0.048	0
2094009	0	1	0	0	1	0	1	0	0	0	1	0	14	high	0	0.117	high	0.062	0
2185731	0	1	0	0	1	1	1	0	0	0	0	0	7	medium	0	0.06	medium	0.046	0
2111278	0	1	0	1	1	0	0	0	0	0	0	0	10	medium	0	0.072	medium	0.052	0
2232391	0	1	0	0	1	0	0	0	0	0	1	0	9	medium	0	0.072	medium	0.05	0
2272024	0	1	0	0	1	0	0	0	0	0	0	0	6	medium	0	0.056	low	0.044	0
2084952	0	1	0	0	1	0	1	1	0	0	0	0	20	high	0	0.184	high	0.079	0
2110169	1	1	0	1	1	0	1	1	0	0	1	0	35	high	0	0.473	high	0.143	0
2242763	0	1	0	0	0	0	0	0	0	0	0	0	3	medium	0	0.042	low	0.039	0
2204592	0	1	0	0	1	0	0	0	0	0	1	0	9	medium	0	0.072	medium	0.05	0
2296240	0	1	0	1	1	0	0	0	0	0	1	0	13	high	1	0.093	medium	0.059	0
2310586	1	0	0	1	1	0	0	0	0	0	1	0	18	high	0	0.152	high	0.073	0
2330457	1	0	0	1	0	0	0	0	0	0	1	0	15	high	1	0.118	high	0.065	0
2338425	1	1	0	0	1	0	0	0	0	0	1	0	17	high	0	0.152	high	0.07	0
2354219	1	0	0	0	1	0	0	0	0	0	0	0	11	high	0	0.094	medium	0.055	0
2266832	0	1	0	0	0	0	0	0	0	0	0	0	3	medium	0	0.042	low	0.039	0
2138886	0	1	0	1	1	0	1	0	0	0	0	0	15	high	0	0.116	high	0.065	0
2250350	0	1	0	1	1	0	1	0	0	0	0	0	15	high	0	0.116	high	0.065	0
2164108	0	1	1	0	0	0	0	0	1	0	0	0	9	medium	0	0.072	medium	0.05	0
2168629	1	1	0	0	0	0	0	0	1	0	1	0	18	high	0	0.158	high	0.073	0
2193257	0	1	0	0	1	0	0	0	0	0	0	0	6	medium	0	0.056	low	0.044	0
2299711	0	0	0	0	1	0	0	0	0	0	0	0	3	medium	0	0.043	low	0.039	0
2121995	0	0	0	0	1	0	0	0	0	0	0	0	3	medium	0	0.043	low	0.039	0
2056796	0	0	0	0	1	0	0	0	0	0	1	0	6	medium	0	0.056	low	0.044	0
2130241	1	1	0	0	0	0	0	0	1	1	1	0	24	high	0	0.271	high	0.093	0
2341274	0	1	0	0	1	0	1	0	0	0	0	0	11	high	0	0.091	medium	0.055	0
2268785	0	1	0	0	0	0	1	1	0	0	0	0	17	high	0	0.144	high	0.07	0
2101607	0	0	0	0	0	0	0	0	0	0	0	0	0	low	0	0.033	low	0.034	0
2255064	0	1	1	0	1	0	0	0	0	0	1	0	11	high	0	0.089	medium	0.055	0
2125144	0	0	0	0	1	0	1	0	0	0	0	0	8	medium	0	0.071	medium	0.048	0
2245937	0	1	0	0	1	0	0	0	0	0	0	0	6	medium	0	0.056	low	0.044	0
2302801	0	1	0	0	1	0	0	0	0	0	0	0	6	medium	0	0.056	low	0.044	0
2246691	0	1	0	0	0	0	0	0	0	0	0	0	3	medium	0	0.042	low	0.039	0
2143948	0	0	0	0	1	0	1	0	1	0	0	0	12	high	0	0.097	medium	0.057	0
2177739	0	1	0	0	1	0	0	0	0	0	0	0	6	medium	0	0.056	low	0.044	0
2277175	0	1	1	1	1	0	0	0	1	1	0	0	22	high	0	0.211	high	0.086	0
2209880	0	0	0	0	1	0	1	0	0	0	0	0	8	medium	1	0.071	medium	0.048	0
2152932	0	0	0	0	1	0	1	0	0	0	0	0	8	medium	0	0.071	medium	0.048	0
2065200	0	1	1	0	1	0	0	0	0	0	0	0	8	medium	0	0.068	medium	0.048	0
2181811	0	1	0	0	0	0	0	0	1	1	0	0	13	high	0	0.109	medium	0.059	0
2345558	0	1	1	1	1	0	0	0	0	0	0	0	12	high	0	0.088	medium	0.057	0
2071629	0	1	0	0	0	0	1	0	0	0	0	0	8	medium	0	0.07	medium	0.048	0
2353225	0	0	1	0	0	0	1	0	0	0	0	0	7	medium	0	0.067	medium	0.046	0
2151922	0	0	0	0	1	0	0	0	0	0	0	0	3	medium	0	0.043	low	0.039	0
2198830	0	1	0	0	1	0	0	0	0	0	0	0	6	medium	0	0.056	low	0.044	0
2202532	0	1	0	1	1	0	0	0	0	0	0	0	10	medium	0	0.072	medium	0.052	0
2055804	0	1	1	0	1	0	1	0	0	0	0	0	13	high	0	0.111	medium	0.059	0
2067007	0	1	0	0	1	0	1	0	0	0	0	0	11	high	0	0.091	medium	0.055	0
2183445	0	1	0	0	1	0	1	0	0	0	0	0	11	high	0	0.091	medium	0.055	0
2252660	0	0	0	0	1	0	0	0	0	0	1	0	6	medium	0	0.056	low	0.044	0
2238145	0	1	1	1	0	0	0	0	0	0	0	0	9	medium	0	0.067	medium	0.05	0
2336344	0	1	0	1	1	0	0	0	0	0	1	0	13	high	0	0.093	medium	0.059	0
2246929	0	1	1	0	1	0	0	0	0	0	1	0	11	high	0	0.089	medium	0.055	0
2131258	0	1	0	0	1	0	0	0	1	1	0	0	16	high	0	0.141	high	0.067	0
2189675	1	1	0	0	1	0	0	0	1	1	0	0	24	high	0	0.273	high	0.093	0
2247091	1	0	0	0	1	0	0	0	1	0	0	1	19	high	0	0.164	high	0.076	0
2312834	1	1	0	0	1	0	0	0	1	1	1	0	27	high	0	0.332	high	0.105	0
2092111	0	1	0	1	1	0	1	0	0	0	0	0	15	high	0	0.116	high	0.065	0
2194577	0	1	0	1	1	0	1	0	0	0	0	0	15	high	0	0.116	high	0.065	0
2298599	0	0	0	0	1	0	0	0	0	0	0	0	3	medium	0	0.043	low	0.039	0
2318398	1	1	0	0	1	0	0	0	0	0	0	0	14	high	0	0.119	high	0.062	0
2078096	0	1	0	0	0	0	0	0	0	0	1	0	6	medium	0	0.055	low	0.044	0
2146445	0	1	1	0	0	0	0	0	1	1	0	0	15	high	0	0.132	high	0.065	0
2263245	0	1	1	0	0	0	0	0	1	1	0	0	15	high	0	0.132	high	0.065	0
2312641	0	0	0	0	1	0	0	0	0	0	0	0	3	medium	0	0.043	low	0.039	0
2092177	0	1	0	0	1	0	0	0	0	1	1	0	15	high	0	0.134	high	0.065	0
2195141	0	1	0	0	1	0	1	0	0	0	0	0	11	high	0	0.091	medium	0.055	0
2274629	1	1	0	0	1	0	1	0	0	0	1	0	22	high	1	0.233	high	0.086	0
2279324	1	0	0	0	1	0	1	0	0	0	1	0	19	high	0	0.188	high	0.076	0
2332231	0	0	0	0	0	0	0	0	0	0	0	0	0	low	0	0.033	low	0.034	0
2095274	0	1	0	0	1	0	0	1	0	0	0	0	15	high	0	0.117	high	0.065	0
2196329	0	1	0	0	1	0	0	1	0	0	0	0	15	high	0	0.117	high	0.065	0
2113211	0	1	0	1	0	0	1	1	0	0	1	0	24	high	0	0.226	high	0.093	0
2234271	0	1	0	0	1	0	0	0	1	1	1	0	19	high	0	0.178	high	0.076	0
2244998	1	1	0	1	1	0	0	0	1	1	1	0	31	high	0	0.394	high	0.123	0
2341457	0	0	0	0	0	0	1	0	0	0	0	0	5	medium	0	0.054	low	0.042	0
2130253	0	0	0	1	0	0	1	0	0	0	0	0	9	medium	0	0.07	medium	0.05	0
2119549	0	1	0	0	1	0	1	0	0	0	0	0	11	high	1	0.091	medium	0.055	0
2128089	1	1	0	0	1	0	1	0	0	0	0	0	19	high	0	0.187	high	0.076	0
2098523	0	0	0	0	1	0	0	0	0	0	0	0	3	medium	0	0.043	low	0.039	0
2057419	1	1	1	0	1	0	0	0	0	0	0	0	16	high	0	0.144	high	0.067	0
2068079	1	1	0	0	1	0	0	0	0	0	0	0	14	high	0	0.119	high	0.062	0
2108077	0	1	0	0	0	0	0	0	0	0	0	0	3	medium	0	0.042	low	0.039	0
2129823	0	1	0	0	1	0	0	0	1	1	1	0	19	high	1	0.178	high	0.076	0
2057741	1	1	0	0	0	0	0	1	0	1	1	0	29	high	0	0.373	high	0.114	0
2111227	0	1	1	0	1	0	0	1	0	0	0	0	17	high	0	0.142	high	0.07	0
2163465	0	1	0	0	1	0	0	0	0	0	0	0	6	medium	1	0.056	low	0.044	0
2207621	1	1	0	0	1	0	0	0	0	0	0	0	14	high	0	0.119	high	0.062	0
2293304	0	1	0	0	1	0	0	1	0	0	0	0	15	high	0	0.117	high	0.065	0
2325851	1	0	0	0	1	0	0	1	0	0	0	0	20	high	0	0.188	high	0.079	0
2340849	1	1	0	0	1	0	0	1	0	0	0	0	23	high	0	0.233	high	0.09	0
2232657	0	1	0	1	1	0	0	0	0	0	1	0	13	high	0	0.093	medium	0.059	0
2239748	0	0	0	0	0	0	0	0	0	0	0	0	0	low	0	0.033	low	0.034	0
2174078	1	1	1	1	0	0	1	0	0	0	0	0	22	high	0	0.219	high	0.086	0
2334183	0	1	1	0	1	0	0	0	0	0	1	0	11	high	1	0.089	medium	0.055	0
2350142	1	1	1	0	1	0	0	0	0	0	0	0	16	high	0	0.144	high	0.067	0
2088096	1	1	0	1	1	0	1	0	0	0	0	0	23	high	0	0.231	high	0.09	0
2150874	1	1	0	0	1	0	1	0	0	0	0	0	19	high	0	0.187	high	0.076	0
2325320	0	1	0	0	1	0	0	0	0	0	0	0	6	medium	0	0.056	low	0.044	0
2320698	0	1	1	1	1	0	0	0	0	0	0	0	12	high	0	0.088	medium	0.057	0
2348886	1	1	0	1	1	0	0	0	0	0	1	0	21	high	0	0.19	high	0.083	0
2086426	0	1	0	0	0	0	1	0	0	0	0	0	8	medium	0	0.07	medium	0.048	0
2141310	1	1	0	0	0	0	0	0	0	0	0	0	11	high	0	0.092	medium	0.055	0
2159108	1	1	0	0	0	0	1	0	0	0	0	0	16	high	0	0.147	high	0.067	0
2164232	1	1	0	1	0	0	1	0	0	0	0	0	20	high	0	0.184	high	0.079	0
2144941	0	1	1	1	1	0	1	0	0	0	0	0	17	high	1	0.141	high	0.07	0
2159521	1	1	1	1	0	0	1	0	0	0	0	0	22	high	0	0.219	high	0.086	0
2205949	1	1	1	1	1	0	1	0	0	0	0	0	25	high	0	0.273	high	0.097	0
2077947	1	1	0	0	0	0	0	0	1	1	1	0	24	high	0	0.271	high	0.093	0
2094439	0	1	0	0	1	0	1	0	0	0	0	0	11	high	0	0.091	medium	0.055	0
2080845	1	1	0	0	1	0	0	0	1	0	1	0	21	high	0	0.201	high	0.083	0
2165147	0	1	0	0	1	0	0	0	1	0	0	0	10	medium	0	0.077	medium	0.052	0
2190778	1	1	0	0	0	0	0	0	1	0	0	0	15	high	0	0.125	high	0.065	0
2295043	0	1	1	0	1	0	0	0	0	0	1	0	11	high	0	0.089	medium	0.055	0
2268930	0	1	0	0	1	0	1	0	0	0	0	0	11	high	0	0.091	medium	0.055	0
2316782	1	0	0	0	1	0	1	0	0	0	0	0	16	high	0	0.149	high	0.067	0
2354370	0	1	0	1	0	0	1	0	0	0	0	0	12	high	0	0.089	medium	0.057	0
2262731	0	1	0	0	0	0	0	0	0	0	0	0	3	medium	0	0.042	low	0.039	0
2229041	0	1	0	0	0	0	1	0	0	0	1	0	11	high	0	0.09	medium	0.055	0
2171930	0	1	1	1	1	1	1	0	0	0	1	0	16	high	0	0.121	high	0.067	0
2123093	0	1	1	0	0	0	0	0	1	1	0	0	15	high	0	0.132	high	0.065	0
2247114	0	1	1	0	0	0	0	0	1	1	1	0	18	high	0	0.168	high	0.073	0
2120185	0	0	1	1	1	0	0	0	0	1	0	0	15	high	0	0.127	high	0.065	0
2160161	1	1	0	0	0	0	0	0	0	1	1	0	20	high	0	0.209	high	0.079	0
2247731	0	0	0	0	0	0	1	1	0	0	0	0	14	high	0	0.114	high	0.062	0
2261045	1	1	0	0	1	0	1	1	0	0	0	0	28	high	0	0.341	high	0.109	0
2227717	0	0	0	0	1	0	0	0	0	0	0	0	3	medium	0	0.043	low	0.039	0
2142096	0	1	0	0	1	0	0	0	0	0	0	0	6	medium	1	0.056	low	0.044	0
2280767	0	1	0	0	1	0	0	0	0	0	0	0	6	medium	1	0.056	low	0.044	0
2272924	0	1	0	0	1	0	0	0	0	0	0	0	6	medium	0	0.056	low	0.044	0
2345689	0	0	0	0	0	0	0	0	0	0	0	0	0	low	0	0.033	low	0.034	0
2332502	0	1	0	0	1	0	0	0	0	0	0	0	6	medium	0	0.056	low	0.044	0
2229208	0	1	0	0	0	0	0	0	0	0	0	0	3	medium	0	0.042	low	0.039	0
2203261	0	0	0	1	0	0	1	0	0	0	1	0	12	high	0	0.09	medium	0.057	0
2333921	0	1	0	1	0	0	1	0	0	0	1	0	15	high	0	0.115	high	0.065	0
2251194	0	1	1	0	0	0	0	0	0	0	0	0	5	medium	0	0.052	low	0.042	0
2212459	0	1	1	0	1	0	0	0	0	0	0	0	8	medium	0	0.068	medium	0.048	0
2272952	1	1	1	0	1	0	0	0	0	0	1	0	19	high	0	0.182	high	0.076	0
2333107	1	1	0	0	1	0	0	0	0	0	1	0	17	high	0	0.152	high	0.07	0
2178171	0	1	0	0	1	0	0	0	0	0	0	0	6	medium	0	0.056	low	0.044	0
2224825	0	1	0	0	1	0	0	0	0	0	0	0	6	medium	0	0.056	low	0.044	0
2287034	1	1	0	0	1	0	0	0	0	0	0	0	14	high	0	0.119	high	0.062	0
2094701	0	1	0	0	1	0	1	0	0	0	1	0	14	high	0	0.117	high	0.062	0
2200307	0	0	0	1	1	0	0	0	0	0	0	0	7	medium	1	0.056	medium	0.046	0
2204773	1	1	0	0	1	0	0	0	0	0	1	0	17	high	0	0.152	high	0.07	0
2072682	0	0	0	0	0	0	0	0	0	0	0	0	0	low	0	0.033	low	0.034	0
2078900	0	1	0	1	0	0	1	0	0	0	0	0	12	high	0	0.089	medium	0.057	0
2080742	0	1	0	0	1	0	0	0	0	0	0	0	6	medium	0	0.056	low	0.044	0
2157273	0	0	0	0	1	0	1	0	0	0	0	0	8	medium	0	0.071	medium	0.048	0
2206020	0	1	1	1	1	0	1	0	0	0	1	0	20	high	0	0.178	high	0.079	0
2074941	0	0	0	0	1	0	0	0	1	1	0	0	13	high	0	0.111	medium	0.059	0
2076169	1	1	0	0	1	0	0	0	1	1	0	0	24	high	0	0.273	high	0.093	0
2089884	1	1	0	0	1	0	0	0	1	1	0	0	24	high	0	0.273	high	0.093	0
2227064	0	1	0	0	0	0	0	0	0	0	0	0	3	medium	0	0.042	low	0.039	0
2123682	0	1	0	0	0	0	0	0	0	0	0	0	3	medium	0	0.042	low	0.039	0
2153300	1	1	0	0	0	0	0	0	0	0	0	0	11	high	1	0.092	medium	0.055	0
2314356	0	1	1	1	0	0	0	0	0	0	0	0	9	medium	0	0.067	medium	0.05	0
2343986	1	1	0	0	1	0	0	0	0	0	1	0	17	high	0	0.152	high	0.07	0
2190659	0	1	0	0	1	0	0	0	0	0	1	0	9	medium	0	0.072	medium	0.05	0
2232422	0	1	0	0	1	0	0	0	0	0	0	0	6	medium	0	0.056	low	0.044	0
2227047	0	1	0	1	1	0	0	0	0	0	0	0	10	medium	0	0.072	medium	0.052	0
2244233	0	0	0	1	0	0	0	0	0	0	1	0	7	medium	0	0.055	medium	0.046	0
2188164	0	0	0	0	0	0	0	0	0	0	0	0	0	low	0	0.033	low	0.034	0
2226020	0	1	0	0	1	0	0	0	0	0	1	0	9	medium	1	0.072	medium	0.05	0
2125141	0	0	0	0	1	0	0	0	0	0	0	0	3	medium	0	0.043	low	0.039	0
2177308	0	1	0	0	1	0	0	0	0	0	0	0	6	medium	0	0.056	low	0.044	0
2181621	0	0	0	0	0	0	0	0	0	0	0	0	0	low	0	0.033	low	0.034	0
2152890	0	0	0	0	1	0	0	0	0	0	0	0	3	medium	0	0.043	low	0.039	0
2360026	0	1	0	0	1	0	0	0	0	0	0	0	6	medium	0	0.056	low	0.044	0
2142698	0	1	1	0	1	0	0	0	0	0	0	0	8	medium	0	0.068	medium	0.048	0
2245590	0	1	0	0	1	0	0	0	0	0	0	0	6	medium	0	0.056	low	0.044	0
2094682	1	1	1	1	1	0	1	1	0	0	0	0	34	high	0	0.458	high	0.138	0
2222088	0	1	1	1	1	0	1	0	0	0	0	0	17	high	0	0.141	high	0.07	0
2163610	0	1	1	0	1	0	0	0	0	0	0	0	8	medium	0	0.068	medium	0.048	0
2200299	0	0	0	0	1	0	0	0	0	0	0	0	3	medium	0	0.043	low	0.039	0
2078786	0	0	0	0	1	0	1	0	0	0	0	0	8	medium	0	0.071	medium	0.048	0
2248664	0	1	1	0	1	0	1	0	0	0	0	0	13	high	0	0.111	medium	0.059	0
2253832	0	1	1	1	1	0	0	0	0	0	0	0	12	high	1	0.088	medium	0.057	0
2268454	1	1	1	1	1	0	1	0	0	0	0	0	25	high	0	0.273	high	0.097	0
2116889	0	1	0	0	1	1	1	0	0	0	0	0	7	medium	1	0.06	medium	0.046	0
2125958	1	1	0	0	1	1	1	0	0	0	0	0	15	high	0	0.128	high	0.065	0
2335283	0	1	1	0	1	0	0	0	0	0	0	0	8	medium	0	0.068	medium	0.048	0
2068201	0	1	0	0	1	0	0	0	0	0	0	0	6	medium	0	0.056	low	0.044	0
2106045	1	1	0	0	1	1	1	0	0	0	0	0	15	high	0	0.128	high	0.065	0
2120491	1	0	0	0	1	1	1	0	0	0	0	0	12	high	0	0.101	medium	0.057	0
2131736	1	0	0	0	1	0	1	0	0	0	0	0	16	high	0	0.149	high	0.067	0
2273981	0	1	0	0	1	0	1	0	0	0	0	0	11	high	0	0.091	medium	0.055	0
2337754	1	0	0	0	1	0	1	0	0	0	0	0	16	high	0	0.149	high	0.067	0
2340505	1	1	1	0	1	0	1	0	0	0	0	0	21	high	0	0.223	high	0.083	0
2197543	0	0	0	0	0	0	0	0	0	0	0	0	0	low	0	0.033	low	0.034	0
2063826	1	1	1	0	1	0	0	0	1	0	1	0	23	high	1	0.239	high	0.09	0
2132090	1	1	0	0	1	0	0	0	0	0	0	0	14	high	0	0.119	high	0.062	0
2157382	1	1	0	0	1	0	0	0	0	0	0	0	14	high	0	0.119	high	0.062	0
2186931	1	1	0	0	1	0	0	0	0	0	0	0	14	high	0	0.119	high	0.062	0
2205002	1	1	0	0	1	0	0	0	0	0	0	0	14	high	0	0.119	high	0.062	0
2218346	1	1	0	0	1	0	0	0	0	0	1	0	17	high	0	0.152	high	0.07	0
2166519	0	1	1	1	1	0	0	0	0	0	0	0	12	high	0	0.088	medium	0.057	0
2224909	1	1	0	1	1	0	0	0	0	0	0	0	18	high	0	0.151	high	0.073	0
2113520	1	1	0	0	1	0	0	1	0	0	0	0	23	high	0	0.233	high	0.09	0
2308293	0	1	0	0	1	0	0	0	1	1	1	0	19	high	1	0.178	high	0.076	0
2318367	1	1	0	0	1	0	0	0	1	1	1	0	27	high	0	0.332	high	0.105	0
2309156	0	1	0	1	1	0	1	0	0	0	0	0	15	high	0	0.116	high	0.065	0
2126762	0	0	0	0	1	0	1	0	0	0	0	0	8	medium	0	0.071	medium	0.048	0
2169955	0	1	0	0	1	0	0	0	0	0	0	0	6	medium	0	0.056	low	0.044	0
2192294	0	1	0	0	0	0	0	0	0	0	0	0	3	medium	0	0.042	low	0.039	0
2097912	0	1	0	0	1	0	0	0	0	0	1	0	9	medium	0	0.072	medium	0.05	0
2345535	0	0	0	0	0	0	0	0	0	0	0	0	0	low	0	0.033	low	0.034	0
2264833	0	1	0	0	1	1	1	0	0	0	0	0	7	medium	0	0.06	medium	0.046	0
2343076	1	1	0	0	1	0	1	0	0	0	0	0	19	high	0	0.187	high	0.076	0
2223770	0	1	0	0	1	0	0	0	0	0	0	0	6	medium	0	0.056	low	0.044	0
2240758	0	1	0	1	1	0	0	0	0	0	1	0	13	high	0	0.093	medium	0.059	0
2254343	1	0	0	0	1	0	0	0	0	0	0	0	11	high	0	0.094	medium	0.055	0
2339618	0	1	0	1	1	0	1	0	0	0	0	0	15	high	0	0.116	high	0.065	0
2077682	0	1	1	1	1	0	0	0	0	0	0	0	12	high	0	0.088	medium	0.057	0
2324383	0	1	1	0	1	0	0	0	0	0	0	0	8	medium	0	0.068	medium	0.048	0
2293076	0	1	0	0	0	0	0	0	0	0	0	0	3	medium	0	0.042	low	0.039	0
2053744	0	0	0	0	1	0	1	0	0	0	0	0	8	medium	0	0.071	medium	0.048	0
2294250	0	1	0	0	1	0	0	0	0	0	0	0	6	medium	0	0.056	low	0.044	0
2099832	0	1	0	0	1	0	0	0	1	1	1	0	19	high	0	0.178	high	0.076	0
2346721	0	1	0	0	1	0	0	0	1	1	1	0	19	high	0	0.178	high	0.076	0
2175131	0	0	0	0	1	0	0	0	1	0	1	0	10	medium	1	0.077	medium	0.052	0
2182431	1	1	0	0	1	0	0	0	1	0	0	0	18	high	0	0.16	high	0.073	0
2213555	1	1	0	0	1	0	0	0	0	0	0	0	14	high	0	0.119	high	0.062	0
2235508	0	0	0	0	1	1	1	0	0	0	0	0	4	medium	0	0.047	low	0.041	0
2150946	0	0	0	1	1	1	1	0	0	0	0	0	8	medium	0	0.06	medium	0.048	0
2164277	1	1	1	1	1	0	1	0	0	0	0	0	25	high	0	0.273	high	0.097	0
2176138	1	1	0	0	1	0	1	0	0	0	0	0	19	high	0	0.187	high	0.076	0
2194534	1	1	0	0	1	0	1	0	0	0	1	0	22	high	1	0.233	high	0.086	0
2205778	1	1	0	0	0	0	1	0	0	0	0	0	16	high	0	0.147	high	0.067	0
2259041	1	1	0	0	1	0	1	0	0	0	0	0	19	high	0	0.187	high	0.076	0
2164859	0	1	1	0	1	1	1	0	0	0	0	0	9	medium	0	0.074	medium	0.05	0
2242390	0	1	0	0	1	0	1	0	0	0	0	0	11	high	0	0.091	medium	0.055	0
2055478	1	1	0	1	1	0	0	0	0	0	0	0	18	high	0	0.151	high	0.073	0
2106515	1	1	0	1	1	0	0	0	0	0	1	0	21	high	0	0.19	high	0.083	0
2292170	0	0	0	0	0	0	0	0	0	0	0	0	0	low	0	0.033	low	0.034	0
2092369	0	1	0	0	1	0	1	1	0	0	0	0	20	high	0	0.184	high	0.079	0
2226710	0	1	0	0	1	0	0	0	0	0	0	0	6	medium	0	0.056	low	0.044	0
2124696	0	0	0	0	1	0	0	0	0	0	0	0	3	medium	0	0.043	low	0.039	0
2347511	0	1	0	0	1	0	0	0	0	0	1	0	9	medium	0	0.072	medium	0.05	0
2359523	0	1	1	0	1	0	0	0	1	0	0	0	12	high	0	0.094	medium	0.057	0
2357976	0	0	0	0	1	1	1	0	0	0	0	0	4	medium	0	0.047	low	0.041	0
2290097	0	1	0	0	1	0	1	0	0	0	0	0	11	high	0	0.091	medium	0.055	0
2152859	0	0	0	0	0	0	1	0	0	0	0	0	5	medium	0	0.054	low	0.042	0
2224450	0	1	0	0	1	0	0	0	0	0	0	0	6	medium	0	0.056	low	0.044	0
2272369	0	0	0	0	1	0	1	0	0	0	0	0	8	medium	0	0.071	medium	0.048	0
2272086	0	0	0	0	1	0	0	0	0	0	0	0	3	medium	0	0.043	low	0.039	0
2182901	0	0	1	0	1	0	0	0	0	0	0	0	5	medium	0	0.053	low	0.042	0
2349306	0	1	0	1	1	0	1	0	0	0	0	0	15	high	1	0.116	high	0.065	0
2256346	0	0	0	1	1	0	1	0	0	0	0	0	12	high	0	0.091	medium	0.057	0
2091446	0	1	0	1	1	0	0	0	0	0	1	0	13	high	0	0.093	medium	0.059	0
2310103	0	0	0	0	1	0	0	0	0	0	0	0	3	medium	0	0.043	low	0.039	0
2240309	0	1	0	0	1	0	1	0	0	0	0	0	11	high	0	0.091	medium	0.055	0
2058746	0	1	0	1	1	0	1	0	0	0	0	0	15	high	0	0.116	high	0.065	0
2142037	0	0	0	0	1	0	0	0	0	0	0	0	3	medium	0	0.043	low	0.039	0
2215625	0	1	0	0	1	0	0	1	0	0	0	0	15	high	0	0.117	high	0.065	0
2135604	0	0	0	0	1	0	0	0	0	0	0	0	3	medium	0	0.043	low	0.039	0
2152563	0	1	0	0	1	0	0	0	0	0	0	0	6	medium	0	0.056	low	0.044	0
2142278	0	1	0	0	1	0	1	0	0	0	1	0	14	high	0	0.117	high	0.062	0
2250872	0	1	0	0	0	1	1	0	0	0	0	0	4	medium	0	0.046	low	0.041	0
2083992	0	1	0	1	0	0	1	0	0	0	0	0	12	high	0	0.089	medium	0.057	0
2195958	0	0	0	0	0	0	0	0	0	0	0	0	0	low	0	0.033	low	0.034	0
2130062	0	0	0	0	1	0	1	0	0	0	0	0	8	medium	0	0.071	medium	0.048	0
2107016	0	0	0	0	1	0	0	0	0	0	0	0	3	medium	0	0.043	low	0.039	0
2091822	1	1	0	0	0	0	0	0	1	0	0	0	15	high	0	0.125	high	0.065	0
2281475	0	1	0	0	1	0	0	0	0	0	0	0	6	medium	0	0.056	low	0.044	0
2252415	0	1	0	1	1	0	0	0	0	0	0	0	10	medium	0	0.072	medium	0.052	0
2273035	0	0	0	0	1	0	0	0	0	0	1	0	6	medium	0	0.056	low	0.044	0
2245784	0	1	0	0	1	0	0	0	0	0	0	0	6	medium	0	0.056	low	0.044	0
2063252	0	1	0	1	1	0	0	0	0	0	0	0	10	medium	0	0.072	medium	0.052	0
2166205	0	1	0	1	1	0	0	0	1	0	0	0	14	high	0	0.098	high	0.062	0
2225677	0	1	0	1	1	0	1	0	0	0	0	0	15	high	0	0.116	high	0.065	0
2211206	0	1	0	0	1	0	0	0	0	0	1	0	9	medium	0	0.072	medium	0.05	0
2290611	0	1	0	1	1	0	0	0	0	0	1	0	13	high	0	0.093	medium	0.059	0
2343415	0	1	0	1	1	0	0	0	0	0	1	0	13	high	0	0.093	medium	0.059	0
2158025	0	1	0	0	0	0	0	0	0	0	0	0	3	medium	1	0.042	low	0.039	0
2171608	1	1	1	0	0	0	0	0	0	0	1	0	16	high	0	0.143	high	0.067	0
2354225	0	1	0	0	1	0	0	0	0	0	0	0	6	medium	0	0.056	low	0.044	0
2100069	0	1	0	1	1	0	0	0	0	0	1	0	13	high	0	0.093	medium	0.059	0
2148094	1	1	0	0	1	0	0	0	0	0	1	0	17	high	0	0.152	high	0.07	0
2250834	0	0	1	0	1	0	0	0	0	0	0	0	5	medium	0	0.053	low	0.042	0
2259206	1	1	1	1	1	0	0	0	0	0	0	0	20	high	0	0.181	high	0.079	0
2120685	0	0	0	0	0	0	0	0	0	0	0	0	0	low	0	0.033	low	0.034	0
2112859	0	1	0	1	1	0	0	0	0	0	0	0	10	medium	0	0.072	medium	0.052	0
2290678	0	1	0	1	1	0	0	0	0	0	0	0	10	medium	0	0.072	medium	0.052	0
2353306	0	0	0	0	0	0	0	0	0	0	0	0	0	low	0	0.033	low	0.034	0
2349476	0	0	1	1	1	0	0	0	0	0	1	0	12	high	0	0.089	medium	0.057	0
2270542	0	1	0	0	1	0	1	1	0	0	0	0	20	high	0	0.184	high	0.079	0
2056171	1	1	0	0	1	1	1	0	1	0	0	0	19	high	0	0.171	high	0.076	0
2132716	1	1	0	0	1	1	1	0	1	0	0	0	19	high	0	0.171	high	0.076	0
2162466	0	0	0	1	1	0	0	0	0	0	0	0	7	medium	0	0.056	medium	0.046	0
2166959	0	1	1	0	0	0	0	0	0	0	1	0	8	medium	0	0.068	medium	0.048	0
2229680	0	1	0	1	0	0	0	0	0	0	0	0	7	medium	0	0.055	medium	0.046	0
2234825	1	1	0	0	0	0	0	0	0	0	0	0	11	high	0	0.092	medium	0.055	0
2237335	0	1	0	0	0	0	0	0	0	0	0	0	3	medium	0	0.042	low	0.039	0
2061170	0	0	0	0	1	0	0	0	0	0	0	0	3	medium	0	0.043	low	0.039	0
2119137	0	0	0	0	0	0	0	0	0	0	0	0	0	low	0	0.033	low	0.034	0
2106641	0	1	0	0	0	0	0	0	0	0	1	0	6	medium	0	0.055	low	0.044	0
2109485	1	1	0	0	0	0	0	0	0	0	1	0	14	high	0	0.118	high	0.062	0
2173006	0	1	1	1	1	0	0	1	0	1	1	0	30	high	0	0.361	high	0.118	0
2258017	0	1	0	0	1	0	0	0	0	0	0	0	6	medium	0	0.056	low	0.044	0
2071291	0	1	0	1	1	0	0	0	0	0	1	0	13	high	0	0.093	medium	0.059	0
2106013	1	1	0	1	1	0	0	0	0	0	0	0	18	high	0	0.151	high	0.073	0
2178721	1	1	1	1	1	0	0	0	0	0	0	0	20	high	1	0.181	high	0.079	0
2105946	1	1	1	0	0	0	0	0	1	0	0	0	17	high	0	0.151	high	0.07	0
2305837	0	1	0	0	0	0	0	0	0	0	1	0	6	medium	0	0.055	low	0.044	0
2163982	0	1	1	1	1	0	0	0	0	0	0	0	12	high	0	0.088	medium	0.057	0
2274834	0	1	0	1	1	0	0	0	0	0	1	0	13	high	0	0.093	medium	0.059	0
2286779	1	1	1	1	1	0	0	0	0	0	1	0	23	high	1	0.226	high	0.09	0
2089478	0	1	1	0	1	0	0	0	0	0	0	0	8	medium	0	0.068	medium	0.048	0
2293709	0	0	0	0	1	0	0	0	0	0	0	0	3	medium	0	0.043	low	0.039	0
2272557	0	0	0	0	0	0	0	0	0	0	0	0	0	low	0	0.033	low	0.034	0
2203415	0	1	0	0	0	0	0	0	0	0	0	0	3	medium	0	0.042	low	0.039	0
2346370	0	1	1	0	1	0	1	0	0	0	0	0	13	high	0	0.111	medium	0.059	0
2269454	0	1	0	0	0	0	0	0	0	0	0	0	3	medium	0	0.042	low	0.039	0
2146262	0	1	1	1	1	0	0	1	0	0	1	0	24	high	0	0.223	high	0.093	0
2064247	0	1	0	0	0	0	0	0	0	0	0	0	3	medium	0	0.042	low	0.039	0
2081208	0	0	0	0	0	0	0	0	0	0	0	0	0	low	0	0.033	low	0.034	0
2135034	0	0	0	0	1	0	0	0	0	0	0	0	3	medium	0	0.043	low	0.039	0
2226580	0	1	0	1	1	0	1	1	0	0	1	0	27	high	0	0.281	high	0.105	0
2097934	1	0	0	0	1	0	1	0	0	0	0	0	16	high	0	0.149	high	0.067	0
2066419	0	1	0	1	1	0	0	0	0	0	0	0	10	medium	0	0.072	medium	0.052	0
2238071	0	1	1	0	0	0	0	0	0	0	0	0	5	medium	0	0.052	low	0.042	0
2251678	1	1	1	0	0	0	0	0	0	0	1	0	16	high	0	0.143	high	0.067	0
2191259	0	1	0	0	1	0	0	0	0	0	0	0	6	medium	0	0.056	low	0.044	0
2299486	0	1	0	0	1	0	0	0	0	0	0	0	6	medium	0	0.056	low	0.044	0
2180408	0	1	0	0	1	0	0	0	1	0	0	0	10	medium	0	0.077	medium	0.052	0
2129309	0	0	0	0	1	0	0	0	0	0	1	0	6	medium	0	0.056	low	0.044	0
2158914	0	1	0	0	1	0	0	0	0	0	0	0	6	medium	0	0.056	low	0.044	0
2072026	0	1	0	0	1	0	0	0	0	0	0	0	6	medium	0	0.056	low	0.044	0
2297124	0	1	0	0	1	0	0	0	0	0	0	0	6	medium	0	0.056	low	0.044	0
2322392	0	1	0	1	1	0	0	0	0	0	0	0	10	medium	0	0.072	medium	0.052	0
2192916	0	1	1	1	1	0	0	0	0	0	1	0	15	high	0	0.113	high	0.065	0
2216873	1	1	0	0	1	0	0	0	0	0	1	0	17	high	0	0.152	high	0.07	0
2061399	0	1	0	1	1	0	0	0	0	0	0	0	10	medium	0	0.072	medium	0.052	0
2113466	0	0	0	0	1	0	1	0	0	0	1	0	11	high	0	0.092	medium	0.055	0
2175479	1	1	0	0	1	0	1	0	0	0	0	0	19	high	0	0.187	high	0.076	0
2217251	1	1	0	0	1	0	1	0	0	0	0	1	23	high	0	0.237	high	0.09	0
2068819	0	1	0	1	1	0	0	1	0	0	1	0	22	high	1	0.187	high	0.086	0
2216456	0	1	0	0	0	0	0	0	0	0	0	0	3	medium	0	0.042	low	0.039	0
2140682	0	1	0	0	1	0	0	0	0	0	1	0	9	medium	0	0.072	medium	0.05	0
2181835	1	1	0	0	1	0	0	0	0	0	1	0	17	high	0	0.152	high	0.07	0
2275415	0	1	0	0	1	0	0	0	0	0	1	0	9	medium	1	0.072	medium	0.05	0
2291197	1	0	0	0	1	0	0	0	0	0	1	0	14	high	0	0.12	high	0.062	0
2296455	1	1	0	0	1	0	0	0	0	0	1	0	17	high	0	0.152	high	0.07	0
2322793	1	1	0	0	1	0	0	0	0	0	1	0	17	high	0	0.152	high	0.07	0
2351916	1	1	0	0	1	0	0	0	0	0	1	0	17	high	0	0.152	high	0.07	0
2349919	0	1	0	0	1	0	0	0	0	0	0	0	6	medium	0	0.056	low	0.044	0
2242217	0	0	0	0	0	0	0	0	0	0	0	0	0	low	0	0.033	low	0.034	0
2289747	0	1	0	0	1	0	0	0	0	0	0	0	6	medium	0	0.056	low	0.044	0
2056182	0	0	0	0	0	0	0	0	0	0	0	0	0	low	0	0.033	low	0.034	0
2246581	0	0	0	0	0	0	0	0	0	0	0	0	0	low	0	0.033	low	0.034	0
2280744	1	1	0	0	0	0	0	0	0	0	1	0	14	high	0	0.118	high	0.062	0
2311679	0	1	0	1	1	0	0	0	0	0	0	0	10	medium	1	0.072	medium	0.052	0
2192296	0	1	0	1	1	0	0	0	0	0	1	0	13	high	0	0.093	medium	0.059	0
2237550	0	1	0	0	1	0	0	0	0	0	0	0	6	medium	0	0.056	low	0.044	0
2115673	0	1	1	0	0	0	1	0	0	0	0	0	10	medium	1	0.085	medium	0.052	0
2126937	1	0	1	0	0	0	0	0	0	0	0	0	10	medium	0	0.088	medium	0.052	0
2344534	0	1	0	0	0	0	1	0	0	0	0	0	8	medium	0	0.07	medium	0.048	0
2064029	0	1	1	1	1	0	0	0	0	0	1	0	15	high	0	0.113	high	0.065	0
2252071	0	1	1	0	0	0	1	0	0	0	1	0	13	high	1	0.11	medium	0.059	0
2323792	0	1	0	0	1	0	1	0	0	0	0	0	11	high	0	0.091	medium	0.055	0
2105791	0	1	0	0	0	0	1	0	0	0	0	0	8	medium	0	0.07	medium	0.048	0
2302664	0	0	0	0	0	0	0	0	0	0	0	0	0	low	0	0.033	low	0.034	0
2119674	0	0	0	0	0	0	0	0	0	0	0	0	0	low	0	0.033	low	0.034	0
2262448	0	1	0	1	1	0	0	0	0	0	1	0	13	high	0	0.093	medium	0.059	0
2300553	0	0	0	1	1	0	0	0	0	0	0	0	7	medium	1	0.056	medium	0.046	0
2077078	0	1	0	1	1	0	0	0	0	0	0	0	10	medium	0	0.072	medium	0.052	0
2126966	1	1	0	1	1	0	0	0	0	0	0	0	18	high	0	0.151	high	0.073	0
2278184	0	1	0	0	1	0	0	0	0	0	1	0	9	medium	0	0.072	medium	0.05	0
2297730	0	0	0	0	1	0	1	0	0	0	0	0	8	medium	0	0.071	medium	0.048	0
2119589	0	0	0	0	0	0	1	0	0	0	0	0	5	medium	0	0.054	low	0.042	0
2249518	0	1	1	0	1	0	0	0	0	0	0	0	8	medium	0	0.068	medium	0.048	0
2179502	0	1	0	1	0	0	0	0	0	1	0	0	13	high	0	0.102	medium	0.059	0
2352993	0	1	0	0	1	0	0	0	0	0	1	0	9	medium	0	0.072	medium	0.05	0
2114588	0	1	0	0	0	0	0	0	0	0	0	0	3	medium	0	0.042	low	0.039	0
2168645	0	1	0	0	0	0	0	0	0	0	1	0	6	medium	0	0.055	low	0.044	0
2232773	0	1	0	0	1	0	0	0	0	0	0	0	6	medium	0	0.056	low	0.044	0
2248995	0	1	0	1	1	0	1	1	0	0	1	0	27	high	0	0.281	high	0.105	0
2114660	0	1	0	0	1	0	0	0	0	0	0	0	6	medium	0	0.056	low	0.044	0
2272056	0	1	0	1	0	0	1	0	0	0	1	0	15	high	0	0.115	high	0.065	0
2110484	0	1	0	1	1	0	0	0	0	0	0	0	10	medium	0	0.072	medium	0.052	0
2154448	0	1	1	0	0	0	0	0	1	1	1	0	18	high	0	0.168	high	0.073	0
2192667	1	1	0	0	0	0	0	0	1	0	0	0	15	high	0	0.125	high	0.065	0
2275292	0	0	0	0	1	0	0	0	0	0	0	0	3	medium	0	0.043	low	0.039	0
2121909	0	1	0	1	1	0	0	0	0	0	1	0	13	high	0	0.093	medium	0.059	0
2163411	1	1	0	1	1	0	0	0	0	0	1	0	21	high	0	0.19	high	0.083	0
2205315	1	1	0	1	1	0	0	0	0	0	1	0	21	high	0	0.19	high	0.083	0
2083243	0	0	0	0	0	0	0	0	0	0	0	0	0	low	0	0.033	low	0.034	0
2098076	0	1	0	0	1	0	0	0	0	0	0	0	6	medium	0	0.056	low	0.044	0
2247317	0	0	0	0	1	0	1	0	0	0	0	0	8	medium	0	0.071	medium	0.048	0
2256576	1	0	0	0	0	0	0	0	0	0	0	0	8	medium	0	0.072	medium	0.048	0
2069902	0	0	0	0	1	0	0	0	0	0	0	0	3	medium	1	0.043	low	0.039	0
2148042	0	1	0	1	0	0	0	0	0	0	1	0	10	medium	1	0.071	medium	0.052	0
2157947	1	1	0	1	0	0	0	0	0	0	0	0	15	high	0	0.117	high	0.065	0
2194405	1	1	0	1	0	0	0	0	0	0	0	0	15	high	0	0.117	high	0.065	0
2227784	0	1	0	0	1	0	1	0	0	0	0	0	11	high	0	0.091	medium	0.055	0
2216681	0	1	0	1	0	1	1	0	0	0	0	0	8	medium	0	0.059	medium	0.048	0
2054250	0	1	0	1	1	0	0	0	0	0	0	0	10	medium	0	0.072	medium	0.052	0
2132560	0	0	1	0	1	0	0	0	0	0	0	0	5	medium	0	0.053	low	0.042	0
2158477	1	1	0	0	1	0	1	0	0	0	0	0	19	high	0	0.187	high	0.076	0
2163642	0	1	0	0	1	0	0	0	0	0	0	0	6	medium	0	0.056	low	0.044	0
2170018	0	1	1	1	0	0	0	0	0	0	0	0	9	medium	0	0.067	medium	0.05	0
2086249	0	1	0	0	1	0	1	0	0	0	0	0	11	high	0	0.091	medium	0.055	0
2321553	0	1	0	0	1	0	1	0	0	0	1	0	14	high	0	0.117	high	0.062	0
2172229	0	1	0	0	1	0	0	0	0	0	1	0	9	medium	0	0.072	medium	0.05	0
2223029	0	1	1	0	1	0	1	0	0	0	0	0	13	high	0	0.111	medium	0.059	0
2265811	1	0	0	0	1	1	1	0	0	0	0	0	12	high	0	0.101	medium	0.057	0
2303659	1	1	1	0	1	0	1	0	0	0	0	0	21	high	0	0.223	high	0.083	0
2188149	0	1	1	0	0	0	0	0	1	0	1	0	12	high	0	0.093	medium	0.057	0
2234214	0	0	0	0	1	0	0	0	0	0	0	0	3	medium	0	0.043	low	0.039	0
2343616	0	0	0	0	1	0	0	0	0	0	0	0	3	medium	0	0.043	low	0.039	0
2182197	0	0	0	0	1	1	1	0	0	0	0	0	4	medium	0	0.047	low	0.041	0
2080056	0	1	0	0	0	0	0	0	1	1	0	0	13	high	0	0.109	medium	0.059	0
2107077	1	1	0	0	0	0	0	0	1	1	0	0	21	high	0	0.219	high	0.083	0
2358889	0	1	0	0	1	0	0	0	0	0	1	0	9	medium	0	0.072	medium	0.05	0
2172615	0	1	0	0	1	0	0	0	0	0	1	0	9	medium	0	0.072	medium	0.05	0
2108345	0	1	0	1	0	0	0	0	0	0	0	0	7	medium	0	0.055	medium	0.046	0
2138069	1	1	0	0	0	0	0	0	0	0	1	0	14	high	0	0.118	high	0.062	0
2119417	0	0	0	0	1	0	0	0	0	0	0	0	3	medium	0	0.043	low	0.039	0
2304465	0	1	0	0	1	0	1	0	0	0	0	0	11	high	0	0.091	medium	0.055	0
2227467	0	0	0	0	1	0	1	0	1	1	0	0	18	high	0	0.175	high	0.073	0
2101804	0	0	0	0	1	0	1	0	0	0	0	0	8	medium	0	0.071	medium	0.048	0
2168510	0	1	0	0	1	0	0	0	0	0	0	0	6	medium	0	0.056	low	0.044	0
2304268	0	1	0	0	0	0	0	0	0	0	0	0	3	medium	0	0.042	low	0.039	0
2064571	0	1	1	0	1	1	0	0	0	0	0	0	4	medium	0	0.045	low	0.041	0
2077336	1	1	0	0	1	1	1	0	0	0	0	0	15	high	0	0.128	high	0.065	0
2207528	0	1	0	1	1	0	1	0	0	0	0	0	15	high	0	0.116	high	0.065	0
2332936	0	1	0	0	1	0	0	0	0	0	1	0	9	medium	0	0.072	medium	0.05	0
2115552	0	1	0	1	1	0	0	0	0	0	0	0	10	medium	0	0.072	medium	0.052	0
2123078	0	1	0	0	0	0	0	0	0	0	0	0	3	medium	0	0.042	low	0.039	0
2098731	0	1	1	0	1	1	1	0	0	0	1	0	12	high	0	0.095	medium	0.057	0
2055923	1	1	0	1	1	0	0	0	0	0	0	0	18	high	0	0.151	high	0.073	0
2260799	0	1	0	1	1	0	0	0	0	0	0	0	10	medium	0	0.072	medium	0.052	0
2128299	0	1	1	0	0	0	0	0	0	0	1	0	8	medium	0	0.068	medium	0.048	0
2238606	0	1	0	0	0	0	0	0	0	0	0	0	3	medium	0	0.042	low	0.039	0
2274370	0	0	0	0	0	0	0	0	0	0	0	0	0	low	0	0.033	low	0.034	0
2258316	0	1	1	1	1	0	0	0	1	1	0	0	22	high	0	0.211	high	0.086	0
2230750	0	1	0	0	0	0	0	0	0	0	0	0	3	medium	0	0.042	low	0.039	0
2342764	0	1	0	0	0	0	0	0	0	0	1	0	6	medium	0	0.055	low	0.044	0
2071315	0	1	0	0	1	0	0	0	0	0	0	0	6	medium	0	0.056	low	0.044	0
2118748	1	1	0	0	0	0	0	0	0	0	0	0	11	high	0	0.092	medium	0.055	0
2166140	1	1	0	0	0	0	0	0	0	0	0	0	11	high	0	0.092	medium	0.055	0
2242698	0	1	1	1	1	0	0	0	0	0	0	0	12	high	0	0.088	medium	0.057	0
2084981	0	1	0	1	1	0	0	0	0	0	1	0	13	high	1	0.093	medium	0.059	0
2245276	0	1	0	0	1	0	0	0	0	0	1	0	9	medium	0	0.072	medium	0.05	0
2162720	0	1	0	0	1	0	0	0	0	0	1	0	9	medium	0	0.072	medium	0.05	0
2290297	0	1	1	0	1	0	0	0	0	0	1	0	11	high	0	0.089	medium	0.055	0
2160479	0	0	0	0	1	0	0	0	0	0	0	0	3	medium	0	0.043	low	0.039	0
2113899	0	1	1	1	0	0	0	0	0	0	0	0	9	medium	0	0.067	medium	0.05	0
2249162	0	1	0	1	1	0	0	0	0	0	0	0	10	medium	0	0.072	medium	0.052	0
2228559	0	1	0	0	1	0	0	0	0	0	0	0	6	medium	0	0.056	low	0.044	0
2062312	0	0	0	0	1	0	1	0	0	0	0	0	8	medium	0	0.071	medium	0.048	0
2062874	0	1	0	1	1	0	1	0	0	0	0	0	15	high	0	0.116	high	0.065	0
2130923	0	1	0	1	0	0	0	0	0	0	0	0	7	medium	0	0.055	medium	0.046	0
2138114	1	1	0	1	0	0	0	0	0	0	1	0	18	high	0	0.149	high	0.073	0
2056935	1	1	1	0	1	0	0	0	0	1	1	0	25	high	0	0.306	high	0.097	0
2074359	1	1	1	0	1	0	0	0	0	1	1	0	25	high	0	0.306	high	0.097	0
2095407	1	1	1	0	1	0	0	0	0	1	1	0	25	high	0	0.306	high	0.097	0
2110055	1	1	1	0	1	0	0	0	0	1	1	0	25	high	0	0.306	high	0.097	0
2078137	0	1	0	0	1	0	1	0	0	0	0	0	11	high	0	0.091	medium	0.055	0
2104754	0	0	1	1	1	0	0	0	0	0	0	0	9	medium	0	0.068	medium	0.05	0
2141810	0	1	0	0	0	0	0	0	0	0	0	0	3	medium	0	0.042	low	0.039	0
2146131	1	1	0	0	0	0	0	0	0	0	0	0	11	high	0	0.092	medium	0.055	0
2092557	0	1	0	0	0	0	0	0	0	0	0	0	3	medium	0	0.042	low	0.039	0
2233025	0	1	0	0	0	0	0	0	0	0	1	0	6	medium	0	0.055	low	0.044	0
2158407	0	1	0	0	1	0	0	0	0	0	0	0	6	medium	0	0.056	low	0.044	0
2174889	0	0	0	0	1	0	0	0	0	0	0	0	3	medium	0	0.043	low	0.039	0
2215694	0	1	1	0	1	0	1	0	0	0	0	0	13	high	0	0.111	medium	0.059	0
2174512	0	0	0	1	1	0	1	1	0	0	0	0	21	high	1	0.184	high	0.083	0
2129694	0	0	0	1	0	0	1	0	0	0	0	0	9	medium	0	0.07	medium	0.05	0
2250262	0	0	0	0	1	0	0	0	0	0	0	0	3	medium	0	0.043	low	0.039	0
2170614	0	1	0	0	1	0	1	0	0	0	0	0	11	high	0	0.091	medium	0.055	0
2186999	1	1	0	0	1	0	1	0	0	0	1	0	22	high	0	0.233	high	0.086	0
2229517	1	1	0	0	1	0	1	0	0	0	0	0	19	high	0	0.187	high	0.076	0
2275859	1	0	0	0	1	0	1	0	0	0	0	0	16	high	0	0.149	high	0.067	0
2347980	1	0	0	0	1	1	1	0	0	0	0	0	12	high	1	0.101	medium	0.057	0
2232561	0	1	0	1	1	0	0	0	0	0	0	0	10	medium	0	0.072	medium	0.052	0
2065841	0	1	0	1	0	0	1	0	0	0	0	0	12	high	0	0.089	medium	0.057	0
2192654	0	0	0	0	0	0	0	0	1	0	0	0	4	medium	0	0.045	low	0.041	0
2248234	1	1	0	0	0	0	0	0	1	1	0	0	21	high	0	0.219	high	0.083	0
2152604	0	1	0	0	1	0	1	1	0	0	0	0	20	high	0	0.184	high	0.079	0
2325225	0	0	0	0	1	0	0	0	0	0	0	0	3	medium	0	0.043	low	0.039	0
2343919	1	1	0	0	1	0	0	1	0	0	1	0	26	high	0	0.287	high	0.101	0
2252380	0	1	0	0	1	0	0	0	0	0	0	0	6	medium	0	0.056	low	0.044	0
2316486	0	1	1	0	1	0	0	0	0	0	0	0	8	medium	0	0.068	medium	0.048	0
2057132	0	0	1	0	1	0	0	0	0	0	1	0	8	medium	0	0.069	medium	0.048	0
2140031	1	1	1	0	1	1	0	0	0	0	1	0	15	high	0	0.125	high	0.065	0
2271368	0	1	0	0	1	0	0	0	0	0	0	0	6	medium	0	0.056	low	0.044	0
2095710	0	0	0	0	0	0	0	0	0	0	0	0	0	low	0	0.033	low	0.034	0
2287747	0	1	0	0	0	0	0	0	1	0	0	0	7	medium	0	0.058	medium	0.046	0
2070893	0	1	0	1	1	0	1	1	0	0	0	0	24	high	0	0.228	high	0.093	0
2287548	0	0	0	0	0	0	1	0	0	0	0	0	5	medium	0	0.054	low	0.042	0
2280135	0	1	0	0	1	0	1	0	0	0	0	0	11	high	0	0.091	medium	0.055	0
2334905	1	0	0	0	0	0	1	0	0	0	1	0	16	high	0	0.148	high	0.067	0
2098720	0	0	0	0	0	0	0	0	0	0	0	0	0	low	0	0.033	low	0.034	0
10000356	0	1	0	1	1	0	1	0	0	0	0	0	15	high	0	0.116	high	0.065	0
2155611	0	1	0	0	1	0	0	0	0	0	0	0	6	medium	0	0.056	low	0.044	0
2072425	1	1	0	0	1	0	0	0	0	0	0	0	14	high	0	0.119	high	0.062	0
2132229	1	0	1	0	1	0	0	0	0	0	1	0	16	high	0	0.146	high	0.067	0
2291782	0	0	0	0	1	0	1	0	0	0	0	0	8	medium	0	0.071	medium	0.048	0
2209815	0	1	0	0	1	0	0	0	0	0	0	0	6	medium	0	0.056	low	0.044	0
2077735	0	1	0	0	1	0	0	0	0	0	1	0	9	medium	0	0.072	medium	0.05	0
2293700	0	1	0	0	0	0	1	0	0	0	0	0	8	medium	0	0.07	medium	0.048	0
2293873	0	1	0	0	1	0	0	1	0	0	0	0	15	high	0	0.117	high	0.065	0
2120683	0	0	0	0	0	0	0	0	0	0	0	0	0	low	0	0.033	low	0.034	0
2054371	0	1	0	0	0	0	0	0	0	0	0	0	3	medium	0	0.042	low	0.039	0
2325128	0	1	0	0	0	0	0	0	0	1	0	0	9	medium	0	0.08	medium	0.05	0
2072876	0	1	0	0	1	0	0	0	0	0	1	0	9	medium	0	0.072	medium	0.05	0
2120133	1	1	0	1	1	0	0	0	0	0	0	0	18	high	0	0.151	high	0.073	0
2337669	0	0	0	0	1	0	0	0	1	0	0	0	7	medium	0	0.06	medium	0.046	0
2130505	0	1	0	1	1	0	0	1	0	0	0	0	19	high	0	0.148	high	0.076	0
2340529	0	1	0	0	1	0	0	0	0	0	0	0	6	medium	0	0.056	low	0.044	0
2277598	0	0	0	0	1	0	1	0	0	0	0	0	8	medium	0	0.071	medium	0.048	0
2201497	0	1	0	0	1	0	0	0	0	0	0	0	6	medium	0	0.056	low	0.044	0
2304593	0	1	0	0	1	0	0	0	0	0	0	0	6	medium	0	0.056	low	0.044	0
2347746	1	0	0	0	1	0	0	0	0	0	0	0	11	high	1	0.094	medium	0.055	0
2355413	1	1	1	0	1	0	0	0	0	0	0	0	16	high	0	0.144	high	0.067	0
2105495	0	1	0	0	1	0	0	0	0	0	0	0	6	medium	0	0.056	low	0.044	0
2284287	0	0	0	0	0	0	0	0	0	0	0	0	0	low	0	0.033	low	0.034	0
2063988	0	1	0	0	1	0	0	0	0	0	0	0	6	medium	0	0.056	low	0.044	0
2157669	0	1	0	0	1	0	0	0	0	0	0	0	6	medium	1	0.056	low	0.044	0
2165004	1	1	0	0	1	0	0	0	0	0	0	0	14	high	0	0.119	high	0.062	0
2074514	0	1	0	0	0	0	0	0	0	0	0	0	3	medium	0	0.042	low	0.039	0
2265614	0	1	0	0	0	0	0	0	0	0	1	0	6	medium	0	0.055	low	0.044	0
2217522	0	0	0	1	1	0	0	0	0	0	0	0	7	medium	0	0.056	medium	0.046	0
2100856	0	1	0	0	0	0	0	0	0	0	0	0	3	medium	0	0.042	low	0.039	0
2259608	0	1	0	0	0	0	0	0	0	0	0	0	3	medium	0	0.042	low	0.039	0
2274821	0	1	0	1	0	0	1	0	0	0	0	0	12	high	0	0.089	medium	0.057	0
2344417	0	1	0	0	1	0	0	0	0	0	0	0	6	medium	0	0.056	low	0.044	0
2208528	0	0	0	0	1	0	0	1	0	0	0	0	12	high	0	0.092	medium	0.057	0
2219413	0	1	0	0	1	0	0	0	0	0	0	0	6	medium	0	0.056	low	0.044	0
2327744	0	1	0	0	1	0	0	0	0	0	0	0	6	medium	0	0.056	low	0.044	0
2074470	1	1	0	0	0	0	0	0	0	0	0	0	11	high	0	0.092	medium	0.055	0
2166015	0	1	0	0	0	0	0	0	0	0	0	0	3	medium	0	0.042	low	0.039	0
2171745	0	1	0	0	1	0	0	0	0	0	0	0	6	medium	0	0.056	low	0.044	0
2137169	0	1	1	1	1	0	1	0	0	0	0	0	17	high	0	0.141	high	0.07	0
2229541	0	1	0	0	1	0	0	0	0	0	1	0	9	medium	0	0.072	medium	0.05	0
2061075	1	0	0	0	1	0	0	0	0	0	1	0	14	high	0	0.12	high	0.062	0
2120120	0	1	1	0	0	0	1	0	0	0	1	0	13	high	0	0.11	medium	0.059	0
2060094	0	1	0	0	1	0	0	0	0	0	0	0	6	medium	0	0.056	low	0.044	0
2218903	0	0	0	0	1	0	0	0	0	0	0	0	3	medium	0	0.043	low	0.039	0
2118689	0	0	0	0	0	0	0	0	0	0	0	0	0	low	0	0.033	low	0.034	0
2279248	0	1	1	1	1	0	0	0	0	0	0	0	12	high	0	0.088	medium	0.057	0
2260103	0	0	0	0	0	1	0	0	0	0	0	0	-4	low	0	0.021	low	0.029	0
2241485	0	1	0	0	1	0	0	0	0	0	1	0	9	medium	0	0.072	medium	0.05	0
2273255	0	0	0	0	1	0	0	0	0	0	0	0	3	medium	0	0.043	low	0.039	0
2345155	0	1	0	1	0	1	1	0	0	0	0	0	8	medium	0	0.059	medium	0.048	0
2252295	0	1	0	0	1	0	0	0	0	0	0	0	6	medium	0	0.056	low	0.044	0
2227617	0	1	1	0	1	0	0	0	0	0	0	0	8	medium	0	0.068	medium	0.048	0
2210532	0	1	1	0	1	0	0	0	1	0	1	0	15	high	0	0.12	high	0.065	0
2068824	0	1	0	1	1	0	0	0	0	0	1	0	13	high	0	0.093	medium	0.059	0
2102063	0	0	0	1	0	0	1	0	0	0	0	0	9	medium	0	0.07	medium	0.05	0
2129214	0	1	1	1	1	0	0	0	0	0	0	0	12	high	0	0.088	medium	0.057	0
2163765	1	1	0	1	1	0	1	0	0	0	0	0	23	high	0	0.231	high	0.09	0
2147379	0	0	0	0	1	0	1	0	0	0	1	0	11	high	0	0.092	medium	0.055	0
2275921	0	0	1	0	0	0	1	0	0	0	1	0	10	medium	0	0.086	medium	0.052	0
2191251	0	1	0	1	1	0	1	0	0	0	0	0	15	high	0	0.116	high	0.065	0
2089742	0	1	0	1	1	0	0	0	0	0	0	0	10	medium	0	0.072	medium	0.052	0
2241627	0	1	0	0	1	0	0	0	0	0	0	0	6	medium	0	0.056	low	0.044	0
2361396	0	1	0	0	0	1	1	0	0	0	0	0	4	medium	0	0.046	low	0.041	0
2087714	0	1	1	1	1	0	0	0	0	0	1	0	15	high	0	0.113	high	0.065	0
2113243	0	1	0	0	0	0	0	0	0	0	0	0	3	medium	0	0.042	low	0.039	0
2236130	0	1	1	0	0	0	0	0	0	0	1	0	8	medium	0	0.068	medium	0.048	0
2079059	0	0	0	0	1	0	0	0	0	0	0	0	3	medium	0	0.043	low	0.039	0
2307221	0	1	0	1	1	0	0	0	0	0	0	0	10	medium	0	0.072	medium	0.052	0
2357068	0	1	0	0	0	0	0	0	0	0	1	0	6	medium	0	0.055	low	0.044	0
2273478	0	1	1	0	1	0	0	0	0	0	0	0	8	medium	0	0.068	medium	0.048	0
2223179	0	1	0	1	0	0	0	0	0	0	1	0	10	medium	0	0.071	medium	0.052	0
2210817	0	1	0	0	1	0	0	0	0	0	0	0	6	medium	0	0.056	low	0.044	0
2245305	1	1	1	0	1	0	0	0	0	0	0	0	16	high	0	0.144	high	0.067	0
2250199	0	1	0	0	1	0	0	0	0	0	0	0	6	medium	0	0.056	low	0.044	0
2234416	0	0	0	0	0	0	0	0	0	0	0	0	0	low	0	0.033	low	0.034	0
2286867	0	1	0	0	1	0	0	0	0	0	0	0	6	medium	0	0.056	low	0.044	0
2224333	0	1	1	0	0	0	0	0	0	0	0	0	5	medium	0	0.052	low	0.042	0
2100563	0	1	0	0	1	0	0	0	0	0	0	0	6	medium	0	0.056	low	0.044	0
2133491	1	0	0	0	1	0	0	0	0	0	0	0	11	high	0	0.094	medium	0.055	0
2159041	0	1	0	0	1	0	0	0	0	0	1	0	9	medium	0	0.072	medium	0.05	0
2231555	0	1	0	0	1	0	0	0	0	0	0	0	6	medium	0	0.056	low	0.044	0
2058419	0	1	0	1	1	0	0	0	0	0	1	0	13	high	0	0.093	medium	0.059	0
2121628	0	1	0	0	1	0	0	0	0	0	0	0	6	medium	0	0.056	low	0.044	0
2225396	0	0	0	0	1	0	0	0	0	0	0	0	3	medium	0	0.043	low	0.039	0
2289847	1	0	0	1	1	0	0	0	0	0	0	0	15	high	0	0.119	high	0.065	0
2301672	1	1	0	0	0	0	0	0	1	0	1	0	18	high	0	0.158	high	0.073	0
2062353	0	0	0	0	1	0	1	0	0	0	1	0	11	high	0	0.092	medium	0.055	0
2270214	0	1	1	0	0	0	1	0	0	0	0	0	10	medium	0	0.085	medium	0.052	0
2107188	0	1	0	0	1	0	0	0	0	1	1	0	15	high	0	0.134	high	0.065	0
2112809	1	1	0	0	1	0	0	0	0	1	0	0	20	high	0	0.211	high	0.079	0
2193366	0	0	0	0	1	0	0	0	0	0	0	0	3	medium	0	0.043	low	0.039	0
2350060	0	1	0	0	1	0	0	0	0	0	0	0	6	medium	0	0.056	low	0.044	0
2134804	0	1	1	0	0	0	0	0	0	0	0	0	5	medium	0	0.052	low	0.042	0
2319664	0	0	1	0	1	0	0	0	0	0	0	0	5	medium	0	0.053	low	0.042	0
2148021	0	1	0	0	1	0	0	0	0	0	0	0	6	medium	0	0.056	low	0.044	0
2357001	0	1	0	0	1	0	0	0	0	0	0	0	6	medium	0	0.056	low	0.044	0
2314026	0	1	0	0	1	0	1	0	0	0	0	0	11	high	0	0.091	medium	0.055	0
2103216	0	0	0	0	1	0	0	0	0	0	0	0	3	medium	0	0.043	low	0.039	0
2262164	0	1	0	0	1	1	1	0	0	0	1	0	10	medium	0	0.078	medium	0.052	0
2232312	0	1	0	0	0	1	1	0	0	0	0	0	4	medium	0	0.046	low	0.041	0
2276489	0	1	0	0	1	0	0	0	0	0	0	0	6	medium	0	0.056	low	0.044	0
2163348	0	1	1	1	1	0	1	1	0	0	1	0	29	high	0	0.327	high	0.114	0
2359324	0	0	0	0	0	0	0	0	0	0	0	0	0	low	0	0.033	low	0.034	0
2230855	0	0	1	0	1	0	0	0	1	1	1	0	18	high	0	0.171	high	0.073	0
2248261	1	1	0	0	0	0	0	0	1	1	1	0	24	high	0	0.271	high	0.093	0
2317452	1	1	1	0	0	0	0	0	1	1	1	0	26	high	1	0.316	high	0.101	0
2327031	1	1	0	1	0	0	0	0	1	1	1	0	28	high	0	0.327	high	0.109	0
2216048	0	1	0	1	1	0	0	0	0	0	1	0	13	high	0	0.093	medium	0.059	0
2281136	0	1	0	0	1	0	0	0	0	0	0	0	6	medium	0	0.056	low	0.044	0
2132576	0	1	0	0	1	0	0	0	1	1	1	0	19	high	1	0.178	high	0.076	0
2248848	0	0	0	1	1	0	1	0	0	0	0	0	12	high	0	0.091	medium	0.057	0
2123249	0	1	0	1	1	0	1	0	0	0	0	0	15	high	0	0.116	high	0.065	0
2176155	1	1	0	1	1	0	1	0	0	0	0	0	23	high	0	0.231	high	0.09	0
2326573	0	1	1	1	1	0	1	0	0	0	0	0	17	high	0	0.141	high	0.07	0
2083631	0	1	0	1	1	0	0	0	0	0	0	0	10	medium	0	0.072	medium	0.052	0
2066223	0	1	0	0	0	0	0	0	0	0	1	0	6	medium	0	0.055	low	0.044	0
2278972	0	0	0	0	0	0	0	0	0	0	0	0	0	low	0	0.033	low	0.034	0
2224400	1	1	0	1	1	1	1	1	0	0	0	0	28	high	0	0.302	high	0.109	0
2143610	0	1	1	0	0	0	0	0	0	0	0	0	5	medium	0	0.052	low	0.042	0
2243885	0	0	0	0	0	0	0	0	0	0	0	0	0	low	0	0.033	low	0.034	0
2242740	0	1	1	0	1	0	1	0	0	0	1	0	16	high	1	0.142	high	0.067	0
2155845	0	1	1	0	1	0	0	0	0	0	1	0	11	high	0	0.089	medium	0.055	0
2277172	0	1	1	0	1	0	0	0	0	0	1	0	11	high	1	0.089	medium	0.055	0
2294353	1	1	0	0	1	0	0	0	0	0	1	0	17	high	0	0.152	high	0.07	0
2158969	0	1	0	0	0	0	0	0	0	0	0	0	3	medium	1	0.042	low	0.039	0
2276391	0	1	0	0	0	0	0	0	0	0	0	0	3	medium	0	0.042	low	0.039	0
2171680	0	1	0	0	1	0	0	0	0	0	0	0	6	medium	0	0.056	low	0.044	0
2210675	0	1	1	1	1	0	1	1	0	0	0	0	26	high	0	0.269	high	0.101	0
2057050	0	1	0	0	1	0	0	0	0	0	0	0	6	medium	0	0.056	low	0.044	0
2241414	0	1	0	0	1	0	0	0	0	0	0	0	6	medium	0	0.056	low	0.044	0
2084986	0	1	0	0	1	1	1	1	0	0	0	0	16	high	0	0.126	high	0.067	0
2092707	1	1	0	0	1	0	1	1	0	0	0	0	28	high	0	0.341	high	0.109	0
2104424	1	1	0	0	1	0	1	1	0	0	1	0	31	high	0	0.406	high	0.123	0
2265353	0	1	0	0	1	0	0	0	0	0	0	0	6	medium	0	0.056	low	0.044	0
2055499	0	1	1	0	0	0	1	0	1	1	1	0	23	high	0	0.255	high	0.09	0
2230656	0	0	0	0	0	0	1	0	1	1	0	0	15	high	1	0.137	high	0.065	0
2242775	1	1	0	1	1	0	1	0	1	1	0	0	33	high	0	0.455	high	0.133	0
2174993	0	1	0	0	1	0	0	0	0	0	0	0	6	medium	0	0.056	low	0.044	0
2081150	0	1	1	0	0	0	0	0	1	1	0	0	15	high	0	0.132	high	0.065	0
2094696	1	1	1	0	0	0	0	0	1	1	1	0	26	high	0	0.316	high	0.101	0
2170264	0	1	0	0	1	0	0	0	0	0	1	0	9	medium	1	0.072	medium	0.05	0
2075456	1	0	0	1	0	0	1	0	0	0	0	0	17	high	0	0.147	high	0.07	0
2278037	0	1	0	1	0	0	0	0	0	0	1	0	10	medium	0	0.071	medium	0.052	0
2121648	0	1	0	0	1	0	0	0	0	0	0	0	6	medium	0	0.056	low	0.044	0
2248060	0	1	0	0	0	0	0	0	0	0	1	0	6	medium	0	0.055	low	0.044	0
2141879	0	0	0	0	1	0	0	0	0	0	0	0	3	medium	0	0.043	low	0.039	0
2255903	0	0	0	0	1	0	0	0	0	0	0	0	3	medium	0	0.043	low	0.039	0
2224415	0	1	1	0	1	0	0	0	0	0	1	0	11	high	0	0.089	medium	0.055	0
2342168	0	1	1	1	1	0	0	0	0	0	0	0	12	high	0	0.088	medium	0.057	0
2080887	0	1	0	0	1	0	0	0	1	0	0	0	10	medium	0	0.077	medium	0.052	0
2148344	0	1	0	0	1	0	0	0	0	0	0	0	6	medium	0	0.056	low	0.044	0
2193922	0	0	0	0	1	0	0	0	1	0	0	0	7	medium	0	0.06	medium	0.046	0
2186091	0	0	1	1	1	0	0	1	0	0	0	0	18	high	0	0.142	high	0.073	0
2269177	0	0	0	0	1	0	0	0	0	0	0	0	3	medium	0	0.043	low	0.039	0
2280911	0	1	0	0	0	0	0	0	0	0	0	0	3	medium	0	0.042	low	0.039	0
2339021	0	0	0	0	1	0	0	0	0	0	0	0	3	medium	0	0.043	low	0.039	0
2286109	0	1	1	0	0	0	1	0	0	0	1	0	13	high	0	0.11	medium	0.059	0
2061081	1	0	0	0	1	1	0	0	0	0	0	0	7	medium	0	0.062	medium	0.046	0
2069685	1	1	0	0	1	0	0	0	0	0	0	0	14	high	0	0.119	high	0.062	0
2122180	1	0	0	0	1	0	0	0	0	0	0	0	11	high	0	0.094	medium	0.055	0
2278453	0	1	0	0	0	0	0	0	0	0	0	0	3	medium	0	0.042	low	0.039	0
2145478	0	0	1	0	1	0	0	0	0	0	1	0	8	medium	0	0.069	medium	0.048	0
2079237	0	1	0	0	1	0	0	0	0	0	0	0	6	medium	0	0.056	low	0.044	0
2223463	0	1	0	0	1	0	1	0	0	0	0	0	11	high	0	0.091	medium	0.055	0
2155029	0	0	0	0	1	0	0	0	0	0	0	0	3	medium	0	0.043	low	0.039	0
2091366	0	0	0	0	0	0	0	0	0	0	0	0	0	low	0	0.033	low	0.034	0
2219511	0	1	0	0	0	0	1	0	1	1	1	0	21	high	0	0.216	high	0.083	0
2240837	1	0	1	0	0	0	1	0	1	1	1	0	28	high	0	0.375	high	0.109	0
2261536	1	1	1	0	0	0	1	0	1	1	1	0	31	high	0	0.44	high	0.123	0
2346540	0	1	0	0	0	0	0	0	1	1	1	0	16	high	0	0.139	high	0.067	0
2262838	0	1	0	0	1	0	0	0	0	0	0	0	6	medium	0	0.056	low	0.044	0
2322161	0	1	0	0	1	0	0	0	0	0	1	0	9	medium	0	0.072	medium	0.05	0
2066992	0	1	0	0	1	0	0	0	0	0	0	0	6	medium	0	0.056	low	0.044	0
2287660	0	1	0	0	0	0	0	0	0	0	1	0	6	medium	0	0.055	low	0.044	0
2310697	0	1	0	0	0	0	0	0	0	0	0	0	3	medium	0	0.042	low	0.039	0
2194312	0	1	1	1	1	0	0	0	0	0	1	0	15	high	0	0.113	high	0.065	0
2092497	0	1	0	0	1	0	0	0	0	0	0	0	6	medium	0	0.056	low	0.044	0
2162275	0	0	0	0	0	0	0	0	1	1	0	0	10	medium	0	0.085	medium	0.052	0
2307182	0	1	0	1	0	0	1	0	0	0	0	0	12	high	0	0.089	medium	0.057	0
2054832	0	1	0	1	1	0	1	0	0	0	1	0	18	high	0	0.148	high	0.073	0
2074643	1	1	0	0	1	0	1	0	0	0	0	0	19	high	0	0.187	high	0.076	0
2289465	0	1	0	1	1	1	1	0	0	0	0	0	11	high	0	0.077	medium	0.055	0
2244705	0	1	0	1	1	0	0	0	0	0	1	0	13	high	0	0.093	medium	0.059	0
2302402	1	1	0	0	1	0	0	0	0	0	0	0	14	high	0	0.119	high	0.062	0
2315749	0	0	1	0	1	0	1	0	0	0	0	0	10	medium	0	0.087	medium	0.052	0
2186241	0	1	1	0	1	0	1	1	0	0	0	0	22	high	0	0.219	high	0.086	0
2214721	1	1	0	0	1	0	0	1	0	0	0	0	23	high	0	0.233	high	0.09	0
2351818	0	1	0	1	1	0	0	1	0	0	0	0	19	high	0	0.148	high	0.076	0
2308652	0	1	0	0	1	0	1	0	0	1	1	0	20	high	0	0.208	high	0.079	0
2321760	1	1	1	0	1	0	1	0	0	1	1	0	30	high	0	0.428	high	0.118	0
2174649	0	1	1	0	0	0	0	0	0	0	0	0	5	medium	1	0.052	low	0.042	0
2275221	0	0	0	0	1	0	0	0	0	0	0	0	3	medium	1	0.043	low	0.039	0
2289172	1	1	0	1	1	0	0	0	0	0	0	0	18	high	0	0.151	high	0.073	0
2261343	0	1	0	0	1	0	0	0	0	0	1	0	9	medium	0	0.072	medium	0.05	0
2184022	0	0	0	0	1	0	0	0	1	0	0	0	7	medium	0	0.06	medium	0.046	0
2211492	1	0	0	0	1	0	0	0	0	0	0	0	11	high	0	0.094	medium	0.055	0
2277288	1	1	0	0	1	0	0	0	1	0	0	0	18	high	0	0.16	high	0.073	0
2117813	0	1	0	0	1	0	1	0	0	0	0	0	11	high	0	0.091	medium	0.055	0
2252031	0	1	0	0	1	1	1	0	0	0	0	0	7	medium	0	0.06	medium	0.046	0
2189087	0	1	0	0	1	0	0	0	0	0	0	0	6	medium	0	0.056	low	0.044	0
2232891	0	1	0	1	0	0	0	0	0	0	0	0	7	medium	0	0.055	medium	0.046	0
2201435	0	1	0	0	1	0	0	0	1	1	1	0	19	high	0	0.178	high	0.076	0
2205571	1	1	1	0	1	0	0	0	1	1	0	0	26	high	0	0.319	high	0.101	0
2095420	1	0	0	0	0	0	0	0	0	0	0	0	8	medium	0	0.072	medium	0.048	0
2125453	1	0	0	0	0	0	1	0	0	0	0	0	13	high	0	0.116	medium	0.059	0
2075444	0	1	0	0	1	0	0	0	0	0	1	0	9	medium	0	0.072	medium	0.05	0
2073653	0	0	0	0	1	0	1	0	0	0	0	0	8	medium	0	0.071	medium	0.048	0
2249242	0	1	0	0	0	0	0	0	0	0	1	0	6	medium	1	0.055	low	0.044	0
2262588	1	1	0	0	0	0	0	0	0	0	0	0	11	high	0	0.092	medium	0.055	0
2078247	0	1	0	0	1	0	0	0	0	0	1	0	9	medium	0	0.072	medium	0.05	0
2333995	0	1	0	0	1	0	1	0	0	0	0	0	11	high	0	0.091	medium	0.055	0
2212836	0	1	1	0	1	0	0	0	0	0	1	0	11	high	0	0.089	medium	0.055	0
2222181	0	0	0	1	0	1	1	0	0	0	0	0	5	medium	0	0.046	low	0.042	0
2342742	0	1	0	0	1	0	0	0	0	0	0	0	6	medium	0	0.056	low	0.044	0
2307420	0	0	0	0	0	0	1	0	0	0	0	0	5	medium	0	0.054	low	0.042	0
2252479	0	1	1	0	0	0	0	0	1	0	1	0	12	high	0	0.093	medium	0.057	0
2243501	0	1	0	0	1	0	0	1	1	1	1	0	28	high	0	0.327	high	0.109	0
2249918	1	1	0	0	1	0	0	1	1	0	0	0	27	high	0	0.299	high	0.105	0
2262971	1	1	0	0	1	0	0	1	1	0	0	0	27	high	0	0.299	high	0.105	0
2134111	0	1	1	0	1	0	0	0	1	0	1	0	15	high	0	0.12	high	0.065	0
2126749	0	1	1	0	1	0	0	0	0	0	1	0	11	high	0	0.089	medium	0.055	0
2218828	0	1	0	0	1	0	0	0	0	0	0	0	6	medium	0	0.056	low	0.044	0
2223004	0	0	0	0	1	0	0	0	0	0	0	0	3	medium	0	0.043	low	0.039	0
2339667	0	1	0	0	1	0	0	0	0	0	0	0	6	medium	0	0.056	low	0.044	0
2109203	0	1	1	0	1	0	0	0	0	0	0	0	8	medium	0	0.068	medium	0.048	0
2311390	0	0	0	0	0	0	0	0	0	0	0	0	0	low	0	0.033	low	0.034	0
2212254	0	1	0	1	1	0	0	0	0	0	0	0	10	medium	0	0.072	medium	0.052	0
2066275	0	1	0	1	0	0	0	0	0	0	0	0	7	medium	0	0.055	medium	0.046	0
2162834	0	1	1	1	0	0	0	0	0	0	0	0	9	medium	0	0.067	medium	0.05	0
2245832	0	1	0	0	1	0	0	0	0	0	0	0	6	medium	0	0.056	low	0.044	0
2125002	0	1	0	0	1	0	0	0	0	0	0	0	6	medium	0	0.056	low	0.044	0
2100297	0	1	1	0	1	0	0	0	0	0	0	0	8	medium	0	0.068	medium	0.048	0
2250694	0	1	0	0	1	0	0	0	0	0	0	0	6	medium	0	0.056	low	0.044	0
2204667	0	1	1	1	1	0	1	0	0	0	0	0	17	high	1	0.141	high	0.07	0
2209578	1	1	0	1	1	0	1	0	0	0	0	0	23	high	0	0.231	high	0.09	0
2328777	0	1	0	0	0	0	0	0	0	0	0	0	3	medium	0	0.042	low	0.039	0
2059661	0	1	0	1	0	1	1	0	0	0	0	0	8	medium	0	0.059	medium	0.048	0
2198897	0	1	0	0	1	0	0	0	1	1	0	0	16	high	0	0.141	high	0.067	0
2317538	0	1	0	0	1	0	1	0	0	0	0	0	11	high	0	0.091	medium	0.055	0
2144081	0	1	0	0	1	0	0	0	0	0	1	0	9	medium	1	0.072	medium	0.05	0
2155918	1	0	0	0	1	0	1	0	0	0	1	0	19	high	0	0.188	high	0.076	0
2078518	0	1	0	0	0	0	0	0	0	0	0	0	3	medium	0	0.042	low	0.039	0
2098152	0	1	0	0	0	0	0	0	0	0	0	0	3	medium	0	0.042	low	0.039	0
2226728	0	1	0	0	1	0	0	0	0	0	0	0	6	medium	0	0.056	low	0.044	0
2085515	0	0	0	0	0	0	0	0	0	0	0	0	0	low	0	0.033	low	0.034	0
2302764	0	0	0	0	0	0	0	0	0	0	0	0	0	low	0	0.033	low	0.034	0
2192359	0	1	0	0	1	0	1	1	0	0	0	0	20	high	0	0.184	high	0.079	0
2079964	0	1	1	1	1	0	0	0	0	0	0	0	12	high	1	0.088	medium	0.057	0
2092791	1	1	0	0	1	0	0	0	0	0	0	0	14	high	0	0.119	high	0.062	0
2115900	1	1	0	1	1	0	0	0	0	0	0	0	18	high	0	0.151	high	0.073	0
2175599	0	0	0	0	0	0	1	0	0	0	1	0	8	medium	0	0.07	medium	0.048	0
2339145	0	1	0	0	1	0	0	0	0	0	0	0	6	medium	0	0.056	low	0.044	0
2341982	0	1	0	0	1	0	1	0	0	0	0	0	11	high	1	0.091	medium	0.055	0
2242690	0	0	0	0	0	0	0	0	0	0	0	0	0	low	0	0.033	low	0.034	0
2077891	0	1	0	0	0	0	0	0	0	0	0	0	3	medium	0	0.042	low	0.039	0
2286848	0	1	0	0	0	0	0	0	0	0	0	0	3	medium	0	0.042	low	0.039	0
2335563	0	0	0	0	0	0	0	0	0	0	0	0	0	low	0	0.033	low	0.034	0
2195715	0	1	0	0	1	0	0	0	0	0	0	0	6	medium	0	0.056	low	0.044	0
2304885	0	0	0	0	1	0	0	0	0	0	0	0	3	medium	0	0.043	low	0.039	0
2110747	0	0	0	0	1	1	1	0	0	0	0	0	4	medium	0	0.047	low	0.041	0
2300222	0	1	0	0	1	1	1	0	0	0	0	0	7	medium	0	0.06	medium	0.046	0
2166152	0	0	0	0	1	0	0	0	0	0	0	0	3	medium	0	0.043	low	0.039	0
2185377	1	1	0	0	1	0	0	0	0	0	0	0	14	high	0	0.119	high	0.062	0
2116458	0	0	0	0	0	0	0	0	0	1	0	0	6	medium	0	0.062	low	0.044	0
2202199	0	1	0	0	0	0	0	0	0	0	0	0	3	medium	0	0.042	low	0.039	0
2275579	0	1	1	0	1	0	0	0	1	1	0	0	18	high	0	0.169	high	0.073	0
2219155	0	0	0	0	1	0	0	0	0	0	0	0	3	medium	0	0.043	low	0.039	0
2256093	1	1	0	1	1	1	0	0	0	0	1	0	17	high	0	0.13	high	0.07	0
2277817	1	1	0	0	1	1	1	0	0	0	1	0	18	high	0	0.162	high	0.073	0
2285888	1	1	0	0	1	0	0	0	0	0	1	0	17	high	0	0.152	high	0.07	0
2069730	0	0	0	0	1	0	0	0	0	0	0	0	3	medium	0	0.043	low	0.039	0
2228389	0	1	0	0	1	0	0	0	0	0	0	0	6	medium	0	0.056	low	0.044	0
2063142	0	0	0	0	1	0	1	0	0	0	0	0	8	medium	0	0.071	medium	0.048	0
2085182	0	1	1	1	1	0	1	0	0	0	1	0	20	high	0	0.178	high	0.079	0
2317299	0	1	0	0	1	0	0	0	0	0	0	0	6	medium	0	0.056	low	0.044	0
2266702	0	1	0	0	0	0	0	0	0	1	1	0	12	high	0	0.103	medium	0.057	0
2318430	0	1	0	1	0	0	0	0	0	0	0	0	7	medium	0	0.055	medium	0.046	0
2294646	0	0	0	0	0	0	0	0	0	0	0	0	0	low	0	0.033	low	0.034	0
2064231	1	1	1	0	1	0	0	0	0	1	1	0	25	high	0	0.306	high	0.097	0
2271899	0	1	1	1	0	0	0	0	1	0	0	0	13	high	1	0.092	medium	0.059	0
2185470	0	1	0	0	1	0	0	0	1	1	1	0	19	high	0	0.178	high	0.076	0
2191595	1	1	1	0	1	0	0	0	1	1	0	0	26	high	0	0.319	high	0.101	0
2166873	0	0	0	0	1	0	1	1	1	0	1	0	24	high	0	0.242	high	0.093	0
2198270	1	1	0	0	0	0	0	0	1	0	1	0	18	high	0	0.158	high	0.073	0
2218372	0	1	0	1	0	0	0	0	0	0	0	0	7	medium	0	0.055	medium	0.046	0
2268627	1	1	0	0	0	0	0	0	0	0	0	0	11	high	0	0.092	medium	0.055	0
2177165	0	1	1	1	1	0	0	0	0	0	0	0	12	high	0	0.088	medium	0.057	0
2278385	0	1	0	0	0	0	0	0	0	1	1	0	12	high	0	0.103	medium	0.057	0
2078340	1	1	0	0	1	0	0	0	0	0	1	0	17	high	0	0.152	high	0.07	0
2190744	0	1	1	1	1	1	0	0	0	0	0	0	8	medium	0	0.058	medium	0.048	0
2256480	0	1	0	0	0	0	0	0	0	0	0	0	3	medium	0	0.042	low	0.039	0
2341211	1	1	0	0	0	0	0	0	0	0	1	0	14	high	0	0.118	high	0.062	0
2352980	1	0	1	0	0	0	0	0	0	0	1	0	13	high	0	0.113	medium	0.059	0
2069388	0	1	0	0	1	0	1	0	0	0	0	0	11	high	0	0.091	medium	0.055	0
2116039	1	0	0	0	1	0	1	0	0	0	0	0	16	high	0	0.149	high	0.067	0
2217065	0	1	0	0	1	0	1	0	0	0	0	0	11	high	0	0.091	medium	0.055	0
2227632	0	1	0	0	1	0	1	0	0	0	0	0	11	high	0	0.091	medium	0.055	0
2240190	1	1	1	0	1	0	1	0	0	0	0	0	21	high	0	0.223	high	0.083	0
2237482	0	0	0	1	1	0	0	0	0	0	0	0	7	medium	1	0.056	medium	0.046	0
2345478	0	0	0	0	1	1	1	0	0	0	0	0	4	medium	0	0.047	low	0.041	0
2127474	0	1	0	0	1	0	0	0	0	0	0	0	6	medium	0	0.056	low	0.044	0
2243973	0	1	0	0	0	0	0	0	0	0	1	0	6	medium	0	0.055	low	0.044	0
2075093	0	1	0	0	0	0	0	0	0	0	0	0	3	medium	0	0.042	low	0.039	0
2200747	0	1	0	0	1	0	0	0	0	0	0	0	6	medium	0	0.056	low	0.044	0
2354642	0	1	0	0	1	0	0	0	0	0	0	0	6	medium	0	0.056	low	0.044	0
2078003	0	1	1	1	1	0	1	0	0	0	1	0	20	high	0	0.178	high	0.079	0
2089193	1	1	1	0	1	0	1	0	0	0	1	0	24	high	0	0.275	high	0.093	0
2112326	1	1	1	0	1	0	1	0	1	0	0	0	25	high	0	0.287	high	0.097	0
2226830	0	1	0	0	0	0	0	0	0	0	0	0	3	medium	0	0.042	low	0.039	0
2258480	1	0	0	1	1	0	0	0	0	0	0	0	15	high	0	0.119	high	0.065	0
2093419	0	1	0	0	1	0	0	0	0	0	1	0	9	medium	0	0.072	medium	0.05	0
2255781	0	1	0	0	1	0	0	0	0	0	1	0	9	medium	0	0.072	medium	0.05	0
2333390	1	1	1	0	1	0	0	0	0	0	1	0	19	high	0	0.182	high	0.076	0
2087105	0	1	0	0	1	0	0	0	0	0	0	0	6	medium	0	0.056	low	0.044	0
2075477	0	1	0	1	0	1	1	1	0	0	0	0	17	high	1	0.123	high	0.07	0
2103794	1	1	0	1	0	0	1	1	0	0	0	0	29	high	0	0.336	high	0.114	0
2116586	1	1	0	1	0	0	0	1	0	0	0	0	24	high	0	0.23	high	0.093	0
2168783	0	1	1	0	1	0	0	0	0	0	1	0	11	high	0	0.089	medium	0.055	0
2185850	0	1	0	0	1	0	0	1	0	0	1	0	18	high	0	0.149	high	0.073	0
2092911	0	0	0	0	0	0	0	0	0	0	0	0	0	low	0	0.033	low	0.034	0
2242897	0	1	0	0	1	0	1	0	0	0	0	0	11	high	0	0.091	medium	0.055	0
2239747	0	0	0	0	1	0	0	0	0	0	0	0	3	medium	0	0.043	low	0.039	0
2253187	1	0	0	0	1	0	1	0	0	0	0	0	16	high	0	0.149	high	0.067	0
2297335	1	0	0	0	1	0	1	0	0	0	1	0	19	high	0	0.188	high	0.076	0
2350465	1	1	0	0	1	0	1	0	0	0	0	0	19	high	0	0.187	high	0.076	0
2243661	0	1	0	0	0	0	0	0	0	0	0	0	3	medium	0	0.042	low	0.039	0
2086433	0	1	0	0	0	0	0	0	0	0	0	0	3	medium	0	0.042	low	0.039	0
2330983	0	1	0	0	1	0	0	0	0	0	0	0	6	medium	0	0.056	low	0.044	0
2162669	0	0	0	0	1	0	0	0	0	0	0	0	3	medium	0	0.043	low	0.039	0
2337822	0	1	0	0	1	0	0	0	0	0	1	0	9	medium	0	0.072	medium	0.05	0
2197245	0	1	0	0	1	0	0	0	0	0	0	0	6	medium	0	0.056	low	0.044	0
2266174	0	0	0	0	0	0	1	0	0	0	0	0	5	medium	0	0.054	low	0.042	0
2160910	0	0	0	0	1	0	0	0	0	0	0	0	3	medium	0	0.043	low	0.039	0
2284036	0	1	0	0	1	0	0	0	0	0	0	0	6	medium	0	0.056	low	0.044	0
2131589	0	1	0	0	1	0	0	0	1	1	0	0	16	high	0	0.141	high	0.067	0
2206247	0	1	0	0	1	0	0	0	0	0	1	0	9	medium	0	0.072	medium	0.05	0
2095110	0	1	0	0	0	0	0	0	0	0	1	0	6	medium	0	0.055	low	0.044	0
2126243	1	1	0	0	0	0	0	0	0	0	1	0	14	high	0	0.118	high	0.062	0
2208522	0	1	1	0	0	0	0	0	0	0	1	0	8	medium	0	0.068	medium	0.048	0
2224059	1	0	0	0	0	0	0	0	0	0	1	0	11	high	0	0.093	medium	0.055	0
2267809	1	1	0	0	0	0	0	1	0	0	1	0	23	high	0	0.231	high	0.09	0
2325070	1	0	0	0	0	0	0	0	0	0	1	0	11	high	0	0.093	medium	0.055	0
2282532	0	0	0	0	1	0	1	1	0	0	0	0	17	high	0	0.147	high	0.07	0
2145406	0	0	0	0	0	0	0	0	0	0	1	0	3	medium	0	0.043	low	0.039	0
2234253	0	1	1	0	0	0	1	0	0	0	1	0	13	high	0	0.11	medium	0.059	0
2248370	1	1	0	1	0	0	0	0	0	0	0	0	15	high	0	0.117	high	0.065	0
2183787	0	1	1	0	0	0	0	0	0	0	0	0	5	medium	0	0.052	low	0.042	0
2261149	1	1	1	0	0	0	0	0	1	0	0	0	17	high	0	0.151	high	0.07	0
2265466	1	1	1	0	0	0	0	0	1	0	0	0	17	high	0	0.151	high	0.07	0
2080806	0	1	0	1	1	0	0	0	0	0	0	0	10	medium	0	0.072	medium	0.052	0
2112469	0	1	0	0	1	0	0	0	0	0	0	0	6	medium	0	0.056	low	0.044	0
2223605	0	1	0	1	0	0	0	0	0	0	1	0	10	medium	0	0.071	medium	0.052	0
2217944	0	1	0	0	1	0	0	0	0	0	0	0	6	medium	0	0.056	low	0.044	0
2132080	0	1	1	0	1	0	0	0	0	0	1	0	11	high	0	0.089	medium	0.055	0
2124137	0	1	0	0	0	0	0	0	0	0	0	0	3	medium	0	0.042	low	0.039	0
2207794	0	0	0	1	1	0	1	0	0	0	0	0	12	high	0	0.091	medium	0.057	0
2251114	0	1	0	0	1	0	0	0	0	0	0	0	6	medium	0	0.056	low	0.044	0
2232096	0	1	0	0	0	0	0	0	0	0	0	0	3	medium	0	0.042	low	0.039	0
2193382	0	0	0	0	1	0	1	0	0	0	0	0	8	medium	0	0.071	medium	0.048	0
2219865	0	1	0	0	1	0	0	0	0	0	0	0	6	medium	0	0.056	low	0.044	0
2194278	0	1	0	0	1	0	0	0	0	0	0	0	6	medium	0	0.056	low	0.044	0
2243262	1	1	0	0	1	0	0	0	0	0	0	0	14	high	0	0.119	high	0.062	0
2308578	1	1	0	0	1	0	0	0	0	0	0	0	14	high	0	0.119	high	0.062	0
2342171	0	0	0	0	1	0	0	0	0	0	1	0	6	medium	0	0.056	low	0.044	0
2357204	1	0	0	0	1	0	0	0	0	0	0	0	11	high	0	0.094	medium	0.055	0
2053927	1	1	1	0	1	0	0	0	0	0	0	0	16	high	0	0.144	high	0.067	0
2184973	0	1	1	1	1	0	0	0	0	0	0	0	12	high	0	0.088	medium	0.057	0
2288034	0	1	0	1	0	0	0	0	0	0	1	0	10	medium	0	0.071	medium	0.052	0
2070975	0	1	0	0	1	0	0	0	0	0	0	0	6	medium	0	0.056	low	0.044	0
2260995	0	1	0	1	1	0	0	0	0	0	0	0	10	medium	0	0.072	medium	0.052	0
2122065	0	1	0	0	0	0	0	0	0	0	1	0	6	medium	0	0.055	low	0.044	0
2107438	0	1	0	0	1	0	0	0	0	0	1	0	9	medium	0	0.072	medium	0.05	0
2317459	0	0	0	0	0	0	0	0	0	0	0	0	0	low	0	0.033	low	0.034	0
2196818	0	1	0	1	1	0	1	0	0	0	0	0	15	high	0	0.116	high	0.065	0
2223944	1	1	1	1	1	0	1	0	0	0	0	0	25	high	0	0.273	high	0.097	0
2272697	1	1	1	1	1	0	1	0	0	0	0	0	25	high	1	0.273	high	0.097	0
2317091	1	1	1	1	1	0	1	0	0	0	0	0	25	high	0	0.273	high	0.097	0
2349831	1	1	1	1	1	0	1	0	0	0	1	0	28	high	0	0.332	high	0.109	0
2333948	0	1	0	0	0	0	0	0	0	0	0	0	3	medium	0	0.042	low	0.039	0
2061996	1	0	0	0	1	0	0	0	0	0	0	0	11	high	0	0.094	medium	0.055	0
2130007	1	1	0	0	1	0	0	0	0	0	1	0	17	high	0	0.152	high	0.07	0
2177554	0	1	0	0	1	1	1	0	0	0	0	0	7	medium	1	0.06	medium	0.046	0
2191838	1	1	1	1	1	1	1	0	0	0	0	0	21	high	0	0.193	high	0.083	0
2209248	1	1	1	0	1	0	1	0	0	0	0	0	21	high	0	0.223	high	0.083	0
2220886	1	1	0	0	1	0	1	0	0	0	0	0	19	high	0	0.187	high	0.076	0
2228657	1	1	0	1	1	0	1	0	0	0	0	0	23	high	0	0.231	high	0.09	0
2189152	0	1	0	1	1	0	0	0	0	0	0	0	10	medium	0	0.072	medium	0.052	0
2352455	0	1	0	1	1	0	0	0	0	0	0	0	10	medium	0	0.072	medium	0.052	0
2084987	0	1	1	1	1	0	0	0	0	0	1	0	15	high	0	0.113	high	0.065	0
2179615	0	1	1	0	0	0	0	0	0	0	1	0	8	medium	1	0.068	medium	0.048	0
2189779	1	1	1	1	1	0	0	0	0	0	1	0	23	high	0	0.226	high	0.09	0
2169756	0	1	1	1	1	0	1	0	0	0	1	0	20	high	0	0.178	high	0.079	0
2182410	1	1	1	1	1	0	0	0	0	0	1	0	23	high	0	0.226	high	0.09	0
2236274	0	1	0	0	0	0	0	0	0	0	1	0	6	medium	0	0.055	low	0.044	0
2303899	0	1	0	1	1	1	0	1	0	0	0	0	15	high	0	0.1	high	0.065	0
2194446	0	0	0	0	0	0	0	0	0	0	0	0	0	low	0	0.033	low	0.034	0
2065493	0	1	1	1	1	1	1	0	0	0	1	0	16	high	0	0.121	high	0.067	0
2089809	1	1	1	1	1	0	1	0	0	0	1	0	28	high	0	0.332	high	0.109	0
2115897	1	1	0	0	1	1	1	0	0	0	1	0	18	high	0	0.162	high	0.073	0
2283894	0	1	0	1	1	0	1	0	1	0	0	0	19	high	0	0.156	high	0.076	0
2327061	1	1	1	1	1	0	1	0	1	0	1	0	32	high	0	0.411	high	0.128	0
2070961	0	1	0	0	0	0	0	0	0	0	0	0	3	medium	0	0.042	low	0.039	0
2105835	1	1	1	1	1	0	0	1	0	0	0	0	29	high	1	0.332	high	0.114	0
2117325	1	1	1	0	1	0	0	1	0	0	0	0	25	high	0	0.275	high	0.097	0
2328621	0	0	0	0	1	0	0	1	0	0	0	0	12	high	0	0.092	medium	0.057	0
2253318	0	1	1	0	1	0	0	1	0	0	0	0	17	high	0	0.142	high	0.07	0
2332604	1	1	1	0	1	0	0	1	0	0	0	0	25	high	0	0.275	high	0.097	0
2095555	0	0	1	0	1	0	1	0	1	0	0	0	14	high	0	0.118	high	0.062	0
2349943	0	1	0	0	1	1	1	0	0	0	0	0	7	medium	0	0.06	medium	0.046	0
2318482	0	0	0	0	0	0	0	0	0	0	0	0	0	low	0	0.033	low	0.034	0
2186869	0	1	0	0	1	0	1	1	0	0	1	0	23	high	0	0.23	high	0.09	0
2072396	0	0	0	0	0	0	0	0	0	0	0	0	0	low	0	0.033	low	0.034	0
2096629	0	1	1	0	0	0	0	0	0	0	0	0	5	medium	0	0.052	low	0.042	0
2273895	0	1	0	0	0	0	1	0	0	0	0	0	8	medium	0	0.07	medium	0.048	0
2081678	0	0	0	1	1	0	0	0	0	0	1	0	10	medium	0	0.072	medium	0.052	0
2329361	0	1	0	1	1	0	0	0	0	0	0	0	10	medium	0	0.072	medium	0.052	0
2149037	0	1	1	1	0	0	1	0	0	0	0	0	14	high	0	0.109	high	0.062	0
2310653	0	1	0	0	1	0	0	0	0	0	1	0	9	medium	0	0.072	medium	0.05	0
2129820	0	1	0	0	1	0	0	0	0	0	0	0	6	medium	0	0.056	low	0.044	0
2081630	0	1	1	1	1	0	0	1	0	0	0	0	21	high	0	0.178	high	0.083	0
2132718	1	1	0	1	1	0	0	1	0	0	0	0	27	high	0	0.285	high	0.105	0
2184728	1	1	1	1	1	0	0	1	0	0	0	0	29	high	0	0.332	high	0.114	0
2215929	1	1	0	0	1	0	0	1	0	0	1	0	26	high	0	0.287	high	0.101	0
2313895	0	1	0	1	1	0	0	1	0	0	1	0	22	high	0	0.187	high	0.086	0
2332976	0	0	0	0	0	0	1	0	0	0	0	0	5	medium	0	0.054	low	0.042	0
2180009	0	1	0	0	0	0	0	0	0	0	0	0	3	medium	0	0.042	low	0.039	0
2191555	0	0	0	0	0	0	0	0	1	1	0	0	10	medium	0	0.085	medium	0.052	0
2349153	0	1	0	0	1	0	0	0	0	0	0	0	6	medium	0	0.056	low	0.044	0
2144822	0	1	0	0	0	0	0	0	0	0	0	0	3	medium	0	0.042	low	0.039	0
2212646	0	1	1	0	1	0	0	0	0	0	0	0	8	medium	0	0.068	medium	0.048	0
2294705	0	0	0	0	1	0	0	0	0	0	0	0	3	medium	0	0.043	low	0.039	0
2077960	0	0	0	0	0	0	0	0	0	0	0	0	0	low	0	0.033	low	0.034	0
2145855	0	1	0	0	1	0	0	0	0	1	0	0	12	high	0	0.104	medium	0.057	0
2165786	0	1	1	1	1	0	0	0	0	0	1	0	15	high	0	0.113	high	0.065	0
2191653	1	1	1	1	1	0	0	0	0	0	0	0	20	high	0	0.181	high	0.079	0
2229688	0	1	0	0	0	0	0	0	0	0	0	0	3	medium	0	0.042	low	0.039	0
2262594	1	1	0	1	0	0	0	0	0	0	0	0	15	high	0	0.117	high	0.065	0
2300703	1	1	1	1	0	0	1	0	1	0	0	0	26	high	0	0.283	high	0.101	0
2093603	0	0	0	0	1	0	0	0	0	0	0	0	3	medium	0	0.043	low	0.039	0
2282761	0	1	0	0	1	0	1	0	1	0	0	0	15	high	0	0.123	high	0.065	0
2241644	0	0	0	0	1	0	0	0	0	0	0	0	3	medium	0	0.043	low	0.039	0
2079693	0	1	1	0	0	0	0	0	1	1	1	0	18	high	0	0.168	high	0.073	0
2092537	0	0	0	0	1	0	1	0	0	0	0	0	8	medium	0	0.071	medium	0.048	0
2140782	0	1	1	0	0	0	0	0	0	0	1	0	8	medium	0	0.068	medium	0.048	0
2109387	0	0	0	0	0	0	0	0	0	0	0	0	0	low	0	0.033	low	0.034	0
2128982	0	1	0	0	0	0	0	0	0	0	1	0	6	medium	0	0.055	low	0.044	0
2244571	0	1	1	0	1	0	0	0	0	0	1	0	11	high	0	0.089	medium	0.055	0
2265632	0	1	1	0	1	0	0	0	0	0	0	0	8	medium	0	0.068	medium	0.048	0
2056579	0	1	1	1	0	0	1	0	0	0	0	0	14	high	0	0.109	high	0.062	0
2279767	0	1	1	0	1	1	1	0	0	0	0	0	9	medium	0	0.074	medium	0.05	0
2114007	0	0	0	0	0	0	0	0	1	0	0	0	4	medium	0	0.045	low	0.041	0
2081348	0	1	0	0	1	0	0	0	0	0	0	0	6	medium	0	0.056	low	0.044	0
2306082	0	1	0	0	1	0	0	1	0	0	0	0	15	high	0	0.117	high	0.065	0
2119151	0	0	0	0	1	0	0	1	0	0	0	0	12	high	0	0.092	medium	0.057	0
2144608	1	1	0	0	0	0	0	0	0	0	1	0	14	high	0	0.118	high	0.062	0
2235379	0	1	0	0	1	0	0	1	0	0	1	0	18	high	0	0.149	high	0.073	0
2128890	0	1	0	1	0	1	1	0	0	0	0	0	8	medium	0	0.059	medium	0.048	0
2165812	1	1	0	0	0	1	1	0	0	0	0	0	12	high	0	0.099	medium	0.057	0
2056631	0	1	0	1	0	0	0	0	0	0	0	0	7	medium	0	0.055	medium	0.046	0
2080070	1	1	0	1	0	0	0	0	0	0	0	0	15	high	0	0.117	high	0.065	0
2122842	1	1	1	0	0	0	0	0	0	0	0	0	13	high	0	0.112	medium	0.059	0
2155318	1	1	1	0	0	0	0	0	0	0	0	0	13	high	0	0.112	medium	0.059	0
2196655	1	1	1	0	0	0	0	0	0	0	0	0	13	high	0	0.112	medium	0.059	0
2303927	0	1	0	0	0	0	0	0	0	0	0	0	3	medium	0	0.042	low	0.039	0
2186322	0	0	0	0	0	0	0	0	0	0	0	0	0	low	0	0.033	low	0.034	0
2340420	0	0	0	0	1	0	0	0	0	0	0	0	3	medium	0	0.043	low	0.039	0
2249306	0	0	0	0	0	0	0	0	0	1	1	0	9	medium	1	0.081	medium	0.05	0
2263358	1	0	0	0	0	0	0	0	0	1	1	0	17	high	0	0.168	high	0.07	0
2304219	1	1	0	0	0	0	0	0	0	1	1	0	20	high	0	0.209	high	0.079	0
2243413	0	0	0	0	1	0	0	0	0	0	0	0	3	medium	0	0.043	low	0.039	0
2329878	0	1	0	0	1	0	0	0	0	0	0	0	6	medium	0	0.056	low	0.044	0
2066249	0	1	0	0	1	0	1	0	0	0	1	0	14	high	0	0.117	high	0.062	0
2081110	0	0	0	0	1	0	1	0	0	0	0	0	8	medium	0	0.071	medium	0.048	0
2090541	1	0	0	0	1	0	1	0	0	0	0	0	16	high	0	0.149	high	0.067	0
2265450	0	0	0	0	1	0	0	0	0	0	0	0	3	medium	0	0.043	low	0.039	0
2216891	0	1	0	0	1	0	0	0	0	0	1	0	9	medium	0	0.072	medium	0.05	0
2102603	0	0	1	0	0	0	0	1	1	0	1	0	18	high	0	0.149	high	0.073	0
2105111	1	0	1	0	0	0	0	1	1	0	1	0	26	high	0	0.287	high	0.101	0
2170094	1	0	1	0	0	0	0	0	1	0	1	0	17	high	0	0.152	high	0.07	0
2196068	1	1	1	0	0	0	0	1	1	0	1	0	29	high	0	0.345	high	0.114	0
2317210	0	0	1	0	0	0	1	1	1	0	0	0	20	high	0	0.184	high	0.079	0
2328398	1	0	1	0	0	0	0	1	1	0	1	0	26	high	0	0.287	high	0.101	0
2336544	0	1	0	0	0	0	0	1	0	0	0	0	12	high	0	0.09	medium	0.057	0
2293686	0	1	1	0	0	0	0	0	0	0	1	0	8	medium	0	0.068	medium	0.048	0
2318062	0	1	0	1	1	0	0	0	0	0	0	0	10	medium	0	0.072	medium	0.052	0
2197504	0	1	1	0	1	0	0	0	0	0	0	0	8	medium	0	0.068	medium	0.048	0
2068588	0	0	0	1	1	0	0	0	0	0	0	0	7	medium	0	0.056	medium	0.046	0
2222935	0	0	0	0	1	0	0	0	1	1	0	0	13	high	0	0.111	medium	0.059	0
2178842	0	1	0	0	1	0	1	0	0	0	0	0	11	high	0	0.091	medium	0.055	0
2343267	0	0	0	0	1	0	0	0	0	0	0	0	3	medium	0	0.043	low	0.039	0
2062530	0	1	1	0	1	0	0	0	0	0	0	0	8	medium	0	0.068	medium	0.048	0
2067966	0	1	0	0	1	0	0	0	0	0	0	0	6	medium	0	0.056	low	0.044	0
2336670	0	0	0	0	1	0	0	0	0	0	1	0	6	medium	0	0.056	low	0.044	0
2143963	0	1	0	0	0	0	0	0	0	0	0	0	3	medium	0	0.042	low	0.039	0
2105488	0	1	0	1	0	0	0	0	0	0	0	0	7	medium	0	0.055	medium	0.046	0
2196398	0	1	0	1	1	0	0	0	0	0	0	0	10	medium	0	0.072	medium	0.052	0
2095029	0	1	1	1	0	0	1	0	0	0	0	0	14	high	0	0.109	high	0.062	0
2334725	0	1	0	0	0	0	0	0	0	0	0	0	3	medium	0	0.042	low	0.039	0
2097690	0	1	0	0	1	0	0	0	0	0	0	0	6	medium	1	0.056	low	0.044	0
2107924	1	0	0	0	1	0	0	0	0	0	0	0	11	high	0	0.094	medium	0.055	0
2237621	0	1	0	0	1	0	0	0	0	0	0	0	6	medium	0	0.056	low	0.044	0
2180562	0	1	0	0	0	0	0	0	0	0	0	0	3	medium	0	0.042	low	0.039	0
2136105	0	1	0	1	1	0	0	0	0	0	0	0	10	medium	0	0.072	medium	0.052	0
2187748	1	1	0	1	1	0	0	0	0	0	0	0	18	high	0	0.151	high	0.073	0
2318550	0	1	1	1	1	0	0	0	0	0	0	0	12	high	0	0.088	medium	0.057	0
2341260	1	0	1	0	1	0	0	0	0	0	0	0	13	high	0	0.114	medium	0.059	0
2115893	0	1	0	0	1	0	0	1	0	0	0	0	15	high	0	0.117	high	0.065	0
2242565	0	1	1	1	1	0	0	0	0	0	1	0	15	high	0	0.113	high	0.065	0
2069198	0	1	0	0	1	0	0	0	0	0	0	0	6	medium	0	0.056	low	0.044	0
2249255	0	1	1	0	1	0	0	0	0	0	1	0	11	high	1	0.089	medium	0.055	0
2257937	1	1	1	1	1	0	1	0	0	0	1	0	28	high	0	0.332	high	0.109	0
2173724	0	0	0	0	0	0	1	0	0	0	0	0	5	medium	0	0.054	low	0.042	0
2322767	0	1	1	1	0	0	0	0	0	0	1	0	12	high	0	0.087	medium	0.057	0
2153543	0	1	0	1	1	0	0	1	0	0	0	0	19	high	0	0.148	high	0.076	0
2205701	1	1	0	0	1	0	1	0	0	0	0	0	19	high	0	0.187	high	0.076	0
2248553	0	1	0	0	1	0	0	1	0	0	0	0	15	high	0	0.117	high	0.065	0
2316206	0	1	0	0	0	0	0	0	0	0	0	0	3	medium	0	0.042	low	0.039	0
2309553	0	1	0	0	1	0	1	0	0	0	1	0	14	high	0	0.117	high	0.062	0
2166139	0	1	0	0	1	0	0	0	0	0	1	0	9	medium	0	0.072	medium	0.05	0
2322113	0	1	1	0	0	0	0	0	0	0	0	0	5	medium	0	0.052	low	0.042	0
2240891	0	0	0	0	1	0	0	0	0	0	0	0	3	medium	0	0.043	low	0.039	0
2273053	0	1	0	0	1	0	1	0	0	0	0	0	11	high	0	0.091	medium	0.055	0
2192603	0	1	0	0	1	0	0	0	0	0	1	0	9	medium	0	0.072	medium	0.05	0
2222286	0	1	0	1	1	0	0	0	0	0	0	0	10	medium	0	0.072	medium	0.052	0
2226872	0	1	1	1	1	0	1	0	0	0	0	0	17	high	0	0.141	high	0.07	0
2271096	0	1	0	1	1	0	0	0	0	0	0	0	10	medium	1	0.072	medium	0.052	0
2288760	1	1	0	1	1	0	0	0	0	0	0	0	18	high	0	0.151	high	0.073	0
[truncated: 3,986 more rows]
